# Supplementary material for: Gut Commensal Bacteroides thetaiotaomicron Promote Atherothrombosis via Regulating L-Tryptophan Metabolism
Source: Rev Cardiovasc Med. 2024 Nov 7;25(11):395. doi: 10.31083/j.rcm2511395 (PMC11607515; doi:10.31083/j.rcm2511395)
Supplement: Supplementary file 1 [file 2153-8174-25-11-395-s1.zip › Supplementary Tables.xlsx]

## Sheet: Table legends
Table S1	Statistics for the metagenomic shotgun sequencing data of the cohort.
Table S2	Relative abundance profile at the species level.
Table S3	Associations between bacterial KEGG modules and CAD phenotype.
Table S4	Description of serum metabotypes and their associations with CAD severity phenotypes.
Table S5	Targeted metabolites profile between different states of CAD.

## Sheet: Table S1
Table S1.
Sample_Name	Clean_Data(Gb)	Clean_Reads	Reads_Utilization_Ratio(%)	Duplication(%)	Low_Quality(%)
HC23	8.37	55813830	85.979	9.15	4.863
HC25	9.55	63662646	84.957	10.452	4.584
HC27	10.43	69506096	85.017	10.671	4.304
JK023	8.48	56512800	84.194	9.969	5.818
JK024	8.49	56624744	85.529	9.866	4.586
JK030	6.92	46151850	85.914	9.377	4.69
JK032	8.87	59112814	84.653	11.254	4.043
JK034	9.01	60053302	83.317	11.114	5.522
JK037	7.84	52269418	85.902	8.893	5.156
JK038	9.62	64145864	85.291	9.964	4.695
JK039	8.7	58016634	86.006	9.749	4.195
JK040	8.5	56679658	85.427	10.187	4.336
JK043	9.04	60277824	84.28	10.72	4.951
JK044	7.77	51811234	85.169	10.298	4.482
JK046	5.88	39226878	84.333	10.563	5.095
JK048	6.35	42313994	86.069	10.145	3.778
JK050	8.04	53575780	85.867	9.781	4.344
JK051	8.57	57145168	85.312	10.8	3.881
JK057	9.97	66455904	84.897	10.548	4.545
GM111	8.02	53439322	89.101	6.524	4.356
GM116	7.25	48362808	87.569	8.554	3.856
GM234	11.48	76535172	89.828	6.272	3.896
GM016	6.97	46470756	89.905	5.902	4.175
GM117	7.27	48456736	86.283	9.796	3.9
GM082	5.73	38179842	85.264	9.713	5.001
GM099	6.16	41085694	87.544	7.598	4.808
GM060	5.92	39445016	89.092	6.388	4.505
GM246	9.35	62340496	85.363	8.807	5.828
GM197	10.94	72961412	87.057	8.795	4.12
GM003	6.68	44537896	88.636	6.356	4.99
GM242	8.62	57471836	85.514	9.111	5.373
GM040	8.73	58193712	84.438	11.089	4.452
GM030	7.67	51129486	86.781	9.564	3.633
GM235	8.65	57666668	89.135	6.929	3.918
GM014	7.21	48068272	88.666	6.211	5.104
GM236	6.24	41573186	90.669	5.274	4.039
GM043	5.65	37644678	88.739	6.246	5
GM182	8.6	57307092	88.315	7.635	4.021
GM063	6.67	44434834	84.251	10.261	5.467
GM205	8.05	53649632	89.228	6.772	3.982
GM245	8.63	57517864	86.692	9.631	3.674
GM128	8.4	56001228	87.393	8.799	3.766
GM257	9.07	60485124	88.881	9.491	1.625
GM032	7.48	49842430	84.843	10.76	4.375
GM087	7.26	48377578	87.515	8.072	4.364
GM220	8.92	59477438	89.307	6.024	4.651
GM055	7.64	50938750	89.344	7.079	3.561
GM142	8.49	56594012	85.896	9.024	5.037
GM074	7.98	53203786	83.88	10.675	5.424
GM226	7.74	51577758	87.506	8.526	3.925
GM254	8.63	57524396	85.346	9.299	5.353
GM288	8.14	54284060	86.65	9.85	3.489
GM149	8.92	59481904	87.696	8.711	3.551
GM144	6.64	44292106	87.291	8.604	4.062
GM007	6.21	41422262	90.094	6.066	3.824
GM011	7.25	48310392	88.914	6.389	4.678
GM259	8.29	55264878	85.913	9.59	4.494
GM018	7.6	50653616	85.284	10.919	3.776
GM061	5.45	36307604	89.221	6.368	4.396
GM048	7.08	47210382	87.845	7.078	5.061
GM017	8.02	53483164	85.523	10.415	4.042
GM255	8.04	53608724	86.721	8.115	5.162
GM037	9.17	61110156	85.89	10.295	3.794
GM240	8.03	53505128	89.913	6.838	3.23
GM080	6.11	40762772	85.842	10.174	3.963
GM229	9.68	64531790	89.229	6.568	4.2
GM139	9.05	60364616	86.435	8.846	4.677
GM104	7.93	52891384	86.266	9.918	3.796
GM188	6.75	45005536	89.817	6.799	3.356
GM073	9.06	60368624	84.34	11.221	4.43
GM119	8.56	57038192	86.655	9.669	3.633
GM123	7.97	53163958	87.523	8.534	3.9
GM177	7.16	47755802	88.472	7.922	3.577
GM095	5.94	39569536	87.777	6.524	5.65
GM041	6.66	44414576	88.808	6.575	4.602
GM137	8.41	56046460	86.868	8.666	4.423
GM175	6.57	43794430	89.099	6.514	4.36
GM241	8.69	57925934	89.73	7.008	3.244
GM169	6	39972740	90.449	4.737	4.796
GM038	7.77	51768914	85.711	9.71	4.558
GM120	7.3	48641644	87.571	8.317	4.068
GM100	7.68	51178594	87.414	9.038	3.527
GM072	8.85	59024152	83.073	11.087	5.818
GM204	7.16	47740346	90.038	6.451	3.492
GM079	6.5	43362206	84.765	10.635	4.579
GM106	8.02	53472640	85.46	10.363	4.156
GM203	7.39	49263008	89.364	6.536	4.081
GM174	8.72	58101208	87.202	8.68	4.091
GM176	5.76	38373604	89.442	6.624	3.905
GM217	6.83	45533820	90.167	5.989	3.826
GM086	8.2	54662128	87.031	8.243	4.678
GM190	6.08	40525002	89.495	6.373	4.102
GM238	7.1	47350668	90.353	6.359	3.27
GM075	6.49	43235518	85.321	9.985	4.672
GM133	7.75	51673856	87.057	9.166	3.734
GM009	6.79	45244404	89.067	6.282	4.635
GM284	11.01	73375850	84.1	11.789	4.108
GM114	7.15	47672072	87.703	8.054	4.223
GM160	7	46673560	87.453	8.75	3.755
GM107	9.06	60375938	85.95	10.234	3.796
GM222	8.91	59398254	89.267	6.611	4.103
GM068	8.69	57953706	84.777	10.463	4.74
GM179	6.22	41438640	89.243	6.414	4.315
GM028	7.4	49329990	84.732	9.82	5.428
GM034	8.22	54781236	85.601	10.426	3.953
GM264	7.49	49928378	85.212	10.828	3.958
GM097	13.72	91440278	87.353	7.589	5.01
GM233	9.58	63837506	89.208	6.315	4.473
GM138	7.54	50266756	87.666	6.111	6.205
GM109	8.08	53886258	86.901	9.134	3.944
GM015	7.3	48640638	88.497	6.803	4.681
GM243	8.44	56258672	85.578	9.046	5.373
GM148	5.95	39662634	89.138	6.991	3.828
GM143	7.38	49226060	86.792	8.879	4.286
GM237	7.25	48341364	89.774	6.076	4.132
GM224	11.53	76840458	89.568	6.39	4.039
GM153	8.31	55406212	87.249	8.99	3.719
GM035	7.08	47186062	86.355	10.103	3.52
GM058	6.41	42719346	89.847	5.768	4.37
GM151	7.34	48900148	86.916	8.628	4.413
GM012	7.12	47442164	88.248	6.54	5.193
GM064	6.62	44111630	84.967	10.268	4.745
GM154	7.16	47740238	87.811	8.246	3.9
GM196	9.67	64462610	89.354	6.59	4.037
GM163	6.38	42512228	86.951	8.784	4.222
GM047	6.8	45332392	88.814	5.818	5.353
GM131	8.73	58198192	87.406	8.839	3.712
GM157	6.33	42175016	87.152	8.646	4.161
GM147	6.59	43922268	86.542	8.77	4.645
GM042	7.1	47336544	88.144	6.712	5.128
GM225	8.7	58009558	85.297	10.605	4.077
GM090	7.42	49462804	87.506	7.698	4.748
GM088	6.55	43640474	88.158	6.924	4.871
GM173	8.02	53484018	87.545	8.982	3.43
GM023	6.99	46609722	86.157	9.949	3.873
GM027	7.77	51773914	85.8	10.225	3.954
GM198	8.44	56246844	88.705	6.813	4.454
GM105	7.53	50233052	85.852	10.032	4.094
GM134	8.55	57002746	87.615	8.578	3.764
GM070	7.81	52080944	84.218	10.875	4.886
GM096	6.47	43147892	88.268	7.338	4.344
GM065	6.36	42433278	83.63	10.752	5.596
GM207	7.39	49265316	90.147	6.266	3.568
GM249	8.54	56937650	86.268	8.835	4.894
GM002	6.52	43479896	89.703	6.358	3.921
GM221	11.2	74685334	89.136	6.604	4.256

## Sheet: Table S2
Table S2.
Bacteria_spices		AVG (HC)	SD (HC)	AVG (SCAD)	SD (SCAD)	AVG (MI)	SD (MI)	HC vs. SCAD q value	HC vs. MI q value	SCAD vs. MI q value
Abiotrophia_defectiva	1	7.402e-06	1.3871e-05	5.917e-06	1.7354e-05	3.278e-06	6.75e-06	0.202	0.194	0.889
Achromobacter_piechaudii	2	9.47e-07	3.939e-06	4.29e-07	1.348e-06	6.08e-07	3.088e-06	0.806	0.636	0.677
Acidaminococcus_fermentans	3	2.142e-05	7.0221e-05	1.1338e-05	4.0936e-05	6.339e-06	1.7357e-05	0.129	0.472	0.348
Acidaminococcus_intestini	4	5.5979e-05	0.000149561	5.5843e-05	0.000224185	1.8623e-05	6.7249e-05	0.835	0.032	0.037
Acidovorax_ebreus	5	4e-09	3e-08	7e-09	4.4e-08	1.2e-07	8.64e-07	0.286	1	0.228
Acinetobacter_baumannii	6	2.048e-06	6.933e-06	2.809e-06	1.8515e-05	2.849e-06	9.853e-06	0.601	0.359	0.778
Acinetobacter_haemolyticus	7	2.173e-06	8.103e-06	8.02e-07	2.867e-06	5.26e-07	2.033e-06	0.396	0.24	0.82
Acinetobacter_johnsonii	8	9.4e-08	3.33e-07	2.8e-07	2.608e-06	2.03e-07	1.487e-06	0.268	0.627	0.583
Acinetobacter_lwoffii	9	7.9e-08	5.16e-07	2e-09	1.8e-08	0	0	0.264	0.108	0.397
Acinetobacter_radioresistens	10	1e-09	1.1e-08	2.3e-07	2.265e-06	2.21e-07	1.689e-06	0.058	0.438	0.238
Actinobacillus_minor	11	8e-09	3.2e-08	3e-09	1.7e-08	1e-09	9e-09	0.668	0.875	0.804
Actinobacillus_ureae	12	1.1e-08	5e-08	2e-08	1.73e-07	6e-09	3.4e-08	0.264	0.841	0.367
Actinomyces_odontolyticus	13	5.899e-06	9.657e-06	4.398e-06	7.088e-06	5.048e-06	5.974e-06	0.159	0.444	0.611
Actinomyces_viscosus	14	5.017e-06	6.392e-06	5.189e-06	8.141e-06	5.3e-06	1.0294e-05	0.012	0.012	0.818
Aeromonas_caviae	15	1.64e-07	4.56e-07	6.6e-08	3.03e-07	3.67e-07	1.596e-06	0.2	0.166	0.81
Aeromonas_salmonicida	16	1.4e-08	4.6e-08	4.5e-08	3.63e-07	1.5e-08	1.05e-07	0.491	0.047	0.138
Aggregatibacter_actinomycetemcomitans	17	6.6e-08	3.26e-07	2.5e-08	1.6e-07	4.1e-08	1.49e-07	0.853	0.761	0.863
Aggregatibacter_aphrophilus	18	1.418e-06	7.044e-06	7.15e-07	3.327e-06	7.83e-07	2.846e-06	0.45	0.439	0.11
Aggregatibacter_segnis	19	9.691e-06	4.9088e-05	2.941e-06	1.4505e-05	1.91e-06	4.404e-06	0.129	0.761	0.246
Akkermansia_muciniphila	20	0.00146908	0.00444775	0.00931868	0.0454962	0.00399185	0.0110712	0.336	0.331	0.932
Alicycliphilus_denitrificans	21	4e-09	3.3e-08	3e-09	1.9e-08	4e-08	2.96e-07	0.942	0.847	0.764
Alistipes_putredinis	22	0.0113588	0.0138851	0.0170377	0.0214306	0.0197862	0.0226017	0.164	0.173	0.971
Alistipes_shahii	23	0.00438227	0.00639722	0.00496744	0.00590205	0.0069411	0.00788864	0.585	0.148	0.257
Alloprevotella_tannerae	24	3.8205e-05	0.000156879	4.3065e-05	0.000222532	3.2019e-05	7.7909e-05	0.164	0.071	0.615
Anaerococcus_hydrogenalis	25	1e-08	7.5e-08	4e-09	1.9e-08	1.6e-07	1.238e-06	0.47	0.28	0.59
Anaerococcus_lactolyticus	26	2e-09	2e-08	2.4e-08	1.5e-07	3e-09	2e-08	0.06	0.376	0.125
Anaerococcus_vaginalis	27	7e-09	4.5e-08	1.9e-08	7.1e-08	5e-09	1.6e-08	0.118	0.846	0.107
Anaerofustis_stercorihominis	28	7.84e-07	2.1e-06	5.92e-07	1.755e-06	9.44e-07	2.043e-06	0.393	0.787	0.264
Anaerostipes_caccae	29	3.4484e-05	2.0787e-05	6.9036e-05	0.000126632	3.5444e-05	8.076e-05	0.442	0.04	0.078
Anaerostipes_hadrus	30	0.000248429	0.000320307	0.000157171	0.000208679	0.000133549	0.000158802	0.002	0	0.785
Anaerotruncus_colihominis	31	0.000627124	0.000667075	0.00058664	0.000662914	0.000551898	0.000491905	0.381	0.36	0.894
Atopobium_parvulum	32	5.81e-07	1.463e-06	4.17e-07	7.76e-07	1.113e-06	2.267e-06	0.014	0.037	0.932
Atopobium_rimae	33	2e-08	7.5e-08	9e-09	4.9e-08	2.1e-08	5.6e-08	0.101	0.959	0.091
Atopobium_vaginae	34	1.702e-06	2.791e-06	1.349e-06	3.773e-06	1.499e-06	2.81e-06	0.337	0.694	0.129
Bacillus_anthracis/cereus/thuringiensis	35	7.06e-07	4.389e-06	6.36e-07	3.912e-06	4.06e-07	2.593e-06	0.245	0.089	0.43
Bacteroides_caccae	36	0.004068	0.00686391	0.00550871	0.00875283	0.00775519	0.0148302	0.105	0.416	0.41
Bacteroides_clarus	37	0.00111526	0.00374851	0.000522356	0.00132553	0.000678201	0.00172579	0.254	0.156	0.767
Bacteroides_coprocola	38	0.0094269	0.023404	0.00791039	0.0163182	0.00941464	0.0234516	0.442	0.17	0.41
Bacteroides_coprophilus	39	0.0010736	0.00262252	0.00128014	0.00287792	0.00175501	0.00403657	0.217	0.025	0.143
Bacteroides_coprosuis	40	8.894e-06	2.2463e-05	9.403e-06	2.1582e-05	9.115e-06	3.0777e-05	0.05	0.093	0.966
Bacteroides_dorei	41	0.0308763	0.0368869	0.0371733	0.0333259	0.0423756	0.0318729	0.741	0.416	0.641
Bacteroides_dorei/vulgatus	42	0.0407001	0.0559551	0.0468798	0.0480463	0.054636	0.0496028	0.667	0.341	0.383
Bacteroides_eggerthii	43	0.00607754	0.0216614	0.00636968	0.0226407	0.00690713	0.0172227	0.191	0.009	0.127
Bacteroides_finegoldii	44	0.0033739	0.0081972	0.00336972	0.00508528	0.00452612	0.008537	0.897	0.614	0.767
Bacteroides_fluxus	45	0.000250954	0.000503466	0.000422592	0.000747393	0.000442747	0.000636916	0.315	0.455	0.818
Bacteroides_fragilis	46	0.0143215	0.0775177	0.0192938	0.0580822	0.0102121	0.0149252	0.17	0.057	0.497
Bacteroides_helcogenes	47	1.8672e-05	2.5886e-05	2.8692e-05	5.0298e-05	4.2108e-05	7.1624e-05	0.62	0.36	0.097
Bacteroides_intestinalis	48	0.00204308	0.00523558	0.00250728	0.00464833	0.00314876	0.00795886	0.523	0.074	0.115
Bacteroides_ovatus	49	0.0158553	0.0306931	0.0334513	0.0531523	0.0236654	0.0263888	0.298	0.247	0.649
Bacteroides_plebeius	50	0.00656421	0.0139217	0.00865453	0.0215694	0.00913427	0.0210513	0.891	0.519	0.573
Bacteroides_salanitronis	51	0.000189327	0.000203079	0.000246275	0.000206547	0.000270951	0.000203318	0.841	0.062	0.007
Bacteroides_stercoris	52	0.0125583	0.0286797	0.0174395	0.0350503	0.0238972	0.0309147	0.841	0.844	0.966
Bacteroides_thetaiotaomicron	53	0.00879899	0.0213562	0.0109998	0.0139423	0.0135596	0.0120459	0.081	0.0026	0.658
Bacteroides_uniformis	54	0.0290664	0.0351307	0.0352252	0.0417502	0.0524843	0.0558071	0.527	0.322	0.658
Bacteroides_xylanisolvens	55	0.0118249	0.0198041	0.0157193	0.0239815	0.0182048	0.0289825	0.042	0.005	0.393
Bifidobacterium_adolescentis	56	0.00195718	0.0046281	0.00335099	0.0132454	0.00602719	0.0240136	0.161	0.562	0.029
Bifidobacterium_angulatum	57	1.1259e-05	2.2588e-05	2.1179e-05	7.0692e-05	1.3315e-05	2.7606e-05	0.874	0.096	0.023
Bifidobacterium_animalis	58	5.0547e-05	0.00020585	2.0529e-05	9.1831e-05	1.0442e-05	5.2285e-05	0.315	0.059	0.3
Bifidobacterium_bifidum	59	0.000184825	0.000569081	0.000486929	0.00135905	0.000210335	0.000518664	0.983	0.278	0.171
Bifidobacterium_breve	60	3.4255e-05	5.3815e-05	0.000586724	0.00446193	7.4859e-05	0.000232034	0.575	0.779	0.289
Bifidobacterium_dentium	61	0.000125955	0.000376483	0.000161883	0.000649078	0.000178684	0.000683081	0.741	0.106	0.096
Bifidobacterium_longum	62	0.00256037	0.00569626	0.00832078	0.023251	0.0024563	0.00459468	1	0.375	0.323
Bilophila_wadsworthia	63	0.00193454	0.00276036	0.0028088	0.00372783	0.00457124	0.0081394	0.413	0.537	0.918
Blautia_hansenii	64	0.000636597	0.000398253	0.000437752	0.00027059	0.000351295	0.000211797	0.008	0.01	0.827
Blautia_hydrogenotrophica	65	0.000270767	0.000274681	0.000202744	0.000161758	0.000156467	0.000129223	0.085	0.038	0.785
Blautia_obeum	66	0.00213599	0.00174376	0.00191267	0.00182005	0.00156752	0.00175937	0.032	0.3	0.131
Brucella_melitensis	67	3.65e-07	1.049e-06	1.45e-07	6.14e-07	1.15e-07	4.14e-07	0.002	0.085	0.114
Bulleidia_extructa	68	1.4e-08	5.4e-08	1.18e-07	1.05e-06	6.3e-08	3.52e-07	0.052	0.418	0.18
Burkholderia_multivorans	69	4.954e-06	1.3798e-05	2.96e-06	9.046e-06	2.805e-06	1.2102e-05	0.078	0.357	0.652
Burkholderia_pseudomallei	70	4.21e-07	1.111e-06	2.68e-07	6.12e-07	1.487e-06	5.956e-06	0.358	0.523	0.822
Butyrivibrio_crossotus	71	0.000339809	0.000653719	0.000162264	0.000175618	0.000210922	0.000647458	0.551	0.287	0.753
Butyrivibrio_proteoclasticus	72	1.161e-06	4.53e-06	3.25e-07	1.32e-06	5.5e-08	2.59e-07	0.287	0.362	0.959
Campylobacter_concisus	73	7e-09	2.8e-08	1.7e-08	6.7e-08	4.2e-08	2.08e-07	0.689	0.508	0.251
Campylobacter_hominis	74	3.66e-07	9.54e-07	2.281e-06	1.2154e-05	2.99e-07	6.25e-07	0.737	0.505	0.613
Campylobacter_jejuni	75	6.8419e-05	8.3843e-05	4.0902e-05	5.6062e-05	3.2348e-05	7.0629e-05	0.434	0.003	0.009
Campylobacter_rectus	76	1e-09	7e-09	1.3e-08	5.7e-08	1.1e-08	8.4e-08	0.917	0.407	0.379
Capnocytophaga_canimorsus	77	3.9e-08	1.82e-07	6e-09	5.2e-08	1.35e-07	5.85e-07	0.101	0.021	0.228
Catonella_morbi	78	1.6e-08	6.4e-08	6.1e-08	3.28e-07	2.9e-08	9.3e-08	0.492	0.238	0.488
Chlamydia_trachomatis	79	1.71e-07	9.48e-07	5.39e-07	1.797e-06	1.26e-06	3.915e-06	0.484	0.339	0.068
Citrobacter_koseri	80	5.0993e-05	0.00020318	3.0811e-05	0.000100633	8.0296e-05	0.000393304	0.73	0.331	0.363
Citrobacter_rodentium	81	8.18e-07	1.854e-06	6.13e-07	1.696e-06	2.59e-06	9.688e-06	0.637	0.407	0.597
Citrobacter_youngae	82	2.807e-05	0.000124254	7.173e-06	2.4627e-05	8.3285e-05	0.000599543	0.408	0.383	0.903
Clostridioides_difficile	83	0.00032486	0.000180627	0.000260057	0.000200145	0.000214466	0.000137816	0.044	0.003	0.219
Clostridium_botulinum	84	1.07e-07	5.3e-07	3.7e-08	2.84e-07	1.7e-08	6.4e-08	0.09	0.476	0.08
Clostridium_butyricum	85	5.9e-08	2.65e-07	1.28e-07	6.36e-07	1.6e-08	6.2e-08	0.652	0.23	0.061
Clostridium_cellulovorans	86	9e-09	5.3e-08	1e-09	8e-09	7e-09	3.4e-08	0.087	0.208	0.448
Clostridium_kluyveri	87	4.89e-06	1.2175e-05	2.834e-06	6.566e-06	5.308e-06	1.5933e-05	0.359	0.19	0.48
Clostridium_perfringens	88	3.4349e-05	0.000100464	4.0924e-05	0.000198041	2.4156e-05	7.569e-05	0.01	0.02	0.918
Collinsella_aerofaciens	89	0.000909312	0.00155074	0.00111629	0.00385235	0.000470249	0.000714706	0.858	0.779	0.557
Collinsella_intestinalis	90	2.836e-06	5.07e-06	2.756e-06	1.1453e-05	1.074e-06	1.507e-06	0.648	0.397	0.549
Collinsella_stercoris	91	4.41e-06	1.106e-05	3.003e-06	7.958e-06	1.347e-06	3.459e-06	0.183	0.693	0.344
Comamonas_testosteroni	92	7.99e-07	5.302e-06	5.95e-07	3.195e-06	1.005e-06	3.057e-06	0.023	0.086	0.819
Congregibacter_litoralis	93	1.2e-08	5.6e-08	5.2e-08	4.26e-07	4e-09	2e-08	0.805	0.875	0.65
Coprococcus_catus	94	0.00060566	0.000388575	0.00045027	0.000382655	0.000420554	0.000394746	0.72	0.089	0.223
Coprococcus_comes	95	0.00211177	0.00216916	0.0011949	0.00189983	0.00110534	0.00209774	0.677	0.228	0.38
Coprococcus_eutactus	96	0.00217383	0.00621409	0.000713705	0.00167029	0.00117891	0.00462461	0.239	0.106	0.501
Corynebacterium_glucuronolyticum	97	1.812e-06	5.336e-06	4.622e-06	1.1222e-05	3.4954e-05	0.000167008	0.205	0.062	0.665
Corynebacterium_striatum	98	7e-09	2.7e-08	8e-09	2.2e-08	1.4e-08	4.3e-08	0.057	0.445	0.167
Cronobacter_sakazakii/turicensis	99	1.01e-07	3.4e-07	2.9e-08	1.22e-07	8e-09	3.5e-08	0.862	0.524	0.56
Dehalogenimonas_lykanthroporepellens	100	1.1e-08	4.2e-08	3.7e-08	1.93e-07	9e-09	5.2e-08	0.543	0.512	0.877
Delftia_acidovorans	101	1.1e-08	5.4e-08	7e-09	3.5e-08	9.3e-08	7.02e-07	0.058	0.108	1
Desulfarculus_baarsii	102	1.1e-08	8.1e-08	6.1e-08	4.07e-07	4.4e-08	2.71e-07	0.697	0.591	0.838
Desulfovibrio_alaskensis	103	4.58e-07	1.633e-06	4.85e-07	1.788e-06	1.94e-07	6.79e-07	0.993	0.86	0.739
Desulfovibrio_desulfuricans	104	1.2e-08	9.5e-08	1.3e-08	7.1e-08	1.6e-08	6.1e-08	0.889	0.418	0.422
Desulfovibrio_piger	105	0.000230572	0.00121769	0.000173098	0.000796644	8.9835e-05	0.000521435	0.124	0.204	0.797
Desulfuromonas_acetoxidans	106	0	0	1.6e-08	9.4e-08	9e-09	5.3e-08	0.834	0.875	0.65
Dialister_invisus	107	0.00102039	0.00279674	0.00246515	0.00798133	0.00448256	0.0135162	0.011	0.039	0.767
Dialister_micraerophilus	108	1e-09	6e-09	6e-09	3.3e-08	3e-09	1e-08	0.286	0.121	0.401
Dichelobacter_nodosus	109	6e-09	3.1e-08	9e-09	7.8e-08	0	3e-09	0.157	0.04	0.054
Dickeya_zeae	110	5e-09	2.1e-08	3e-09	1.2e-08	8e-09	4.1e-08	0.247	0.48	0.657
Dorea_formicigenerans	111	0.00118181	0.000993506	0.000808878	0.00133988	0.000562793	0.000482762	0.035	0.029	0.794
Dorea_longicatena	112	0.00139218	0.00192708	0.00120007	0.00245751	0.00117627	0.00213099	0.96	0.786	0.961
Edwardsiella_ictaluri/tarda	113	1.5e-06	4.307e-06	6.88e-07	2.876e-06	2.977e-06	1.534e-05	0.947	0.376	0.39
Eggerthella_lenta	114	0.000257795	0.000557722	0.000311533	0.000579302	0.000345002	0.000886462	0.874	0.575	0.533
Enterobacter_asburiae	115	2.447e-06	5.914e-06	7.4e-07	2.602e-06	2.074e-06	7.714e-06	0.012	0.117	0.457
Enterobacter_cancerogenus	116	1.94e-06	5.357e-06	9.16e-07	4.64e-06	3.03e-07	8.27e-07	0.269	0.5	0.816
Enterobacter_cloacae	117	0.000974879	0.00647052	5.0107e-05	0.000224243	6.5008e-05	0.00017243	0.064	0.043	0.714
Enterobacter_hormaechei/cloacae	118	0.000765699	0.00224467	8.9192e-05	0.000278415	0.000319257	0.00192376	0.042	0.173	0.654
Enterococcus_casseliflavus	119	3.09e-07	2.058e-06	2.7e-08	8.9e-08	3.6e-08	2.18e-07	0.019	0.643	0.057
Enterococcus_faecalis	120	8.0761e-05	5.0211e-05	8.2865e-05	9.236e-05	5.4572e-05	4.8086e-05	0.082	0.017	0.594
Enterococcus_faecium	121	0.000234207	0.000193448	0.000242082	0.000214953	0.000262846	0.000412988	0.971	0.896	0.981
Enterococcus_gallinarum	122	1.101e-06	4.544e-06	1.245e-06	4.266e-06	8.61e-07	3.085e-06	0.684	0.845	0.838
Erwinia_amylovora	123	6.19e-07	3.632e-06	5.8e-08	2.05e-07	2.62e-07	1.84e-06	0.087	0.218	0.657
Erwinia_billingiae	124	1.8e-08	1.2e-07	6.1e-08	3.89e-07	1.3e-08	9.8e-08	0.128	0.043	0.372
Erwinia_pyrifoliae	125	1.01e-07	2.19e-07	1.13e-07	3.65e-07	2.34e-07	1.263e-06	0.935	0.404	0.395
Erwinia_tasmaniensis	126	7.9e-08	3.16e-07	1.04e-07	8.22e-07	4e-09	2.8e-08	0.231	0.189	0.747
Erysipelatoclostridium_ramosum	127	0.000141685	0.000302652	0.000249698	0.000730471	0.000182332	0.000538673	0.007	0.008	0.99
Escherichia_albertii	128	7.28e-07	3.632e-06	5.21e-07	2.296e-06	5.07e-07	1.81e-06	0.479	0.063	0.265
Escherichia_coli	129	0.0143944	0.0321558	0.0220677	0.0383929	0.0238711	0.0434572	0.491	0.148	0.344
Ethanoligenens_harbinense	130	4.68e-07	3.196e-06	9.82e-07	4.571e-06	2.87e-07	1.516e-06	0.481	0.38	0.736
Eubacterium_limosum	131	2.1452e-05	2.2557e-05	2.5174e-05	4.8309e-05	3.1502e-05	5.1069e-05	0.298	0.37	0.79
Eubacterium_ventriosum	132	0.00221033	0.00243414	0.00192227	0.00286432	0.00120045	0.00175456	0.007	0.043	0.569
Faecalibacterium_prausnitzii	133	0.0652421	0.0569815	0.0388907	0.0390071	0.0300772	0.031198	0.121	0.427	0.393
Faecalitalea_cylindroides	134	5.3468e-05	4.1577e-05	4.4484e-05	3.8968e-05	5.1552e-05	6.8052e-05	0.011	0.018	0.676
Filifactor_alocis	135	5.17e-07	1.832e-06	1.53e-07	6.21e-07	6.51e-07	2.888e-06	0.363	0.059	0.388
Finegoldia_magna	136	3e-09	1.3e-08	1.2e-08	4.6e-08	3e-09	1.2e-08	0.025	0.28	0.128
Fusobacterium_gonidiaformans	137	1.8e-08	6.1e-08	2.99e-07	1.488e-06	2.5e-08	4.9e-08	0.796	0.99	0.822
Fusobacterium_mortiferum	138	0.000111766	0.000624182	7.545e-06	3.082e-05	9.66e-07	5.17e-06	0.038	0.294	0.275
Fusobacterium_nucleatum	139	1.9e-08	8.6e-08	2.4e-08	1.02e-07	9e-09	2.6e-08	0.536	0.228	0.479
Fusobacterium_periodonticum	140	4e-09	2.1e-08	1.6e-08	7.7e-08	3e-08	1.53e-07	0.274	0.405	0.824
Fusobacterium_ulcerans	141	7.8667e-05	0.000359572	0.000585026	0.00335012	0.000271878	0.00151842	0.017	0.037	0.988
Fusobacterium_varium	142	4.0011e-05	0.000227233	6.81e-06	3.6235e-05	3.519e-06	1.7146e-05	0.02	0.264	0.275
Gardnerella_vaginalis	143	4e-09	1.4e-08	1.3e-08	6.8e-08	3.6e-08	1.79e-07	0.848	0.438	0.33
Gemella_haemolysans	144	1.8e-08	5.9e-08	2.3e-08	8.3e-08	7.6e-08	2.63e-07	0.539	0.174	0.392
Gemella_morbillorum	145	1.8e-08	5.2e-08	3.8e-08	1.78e-07	2e-09	1.4e-08	0.543	0.264	0.501
Gemella_sanguinis	146	1.857e-06	3.073e-06	2.084e-06	1.2023e-05	3.842e-06	1.1619e-05	0.003	0.02	0.928
Granulicatella_adiacens	147	1.548e-06	1.937e-06	1.978e-06	8.292e-06	3.229e-06	6.557e-06	0.119	0.067	0.904
Haemophilus_haemolyticus	148	2.0276e-05	7.9488e-05	1.5454e-05	7.3646e-05	9.821e-06	2.2559e-05	0.741	0.39	0.19
Haemophilus_influenzae	149	1.7993e-05	6.649e-05	2.4233e-05	0.000148562	1.1169e-05	2.5427e-05	0.693	0.438	0.206
Haemophilus_parainfluenzae	150	0.000606602	0.00242253	0.000461355	0.00207835	0.000306756	0.000717151	0.785	0.478	0.219
Haemophilus_pittmaniae	151	7.423e-06	2.8157e-05	5.846e-06	2.8536e-05	3.605e-06	7.496e-06	0.837	0.587	0.43
Histophilus_somni	152	4.062e-06	1.9599e-05	4.329e-06	3.0739e-05	4.215e-06	1.6373e-05	0.435	0.952	0.33
Holdemanella_biformis	153	0.000303692	0.000846257	0.000152841	0.000436389	0.000302573	0.000889132	0.381	0.228	0.636
Holdemania_filiformis	154	0.000355571	0.00041368	0.000305811	0.000279862	0.000302796	0.000274799	0.605	0.601	0.889
Intestinibacter_bartlettii	155	0.000164692	0.000307326	0.00021924	0.000439838	0.000120786	0.000205195	0.948	0.889	0.823
Jonquetella_anthropi	156	9e-09	7.4e-08	8.6e-08	8.21e-07	1.99e-07	1.497e-06	0.189	0.376	0.483
Kingella_denitrificans	157	3.3e-08	8.8e-08	5e-08	1.93e-07	9.6e-08	3.34e-07	0.332	0.919	0.264
Klebsiella_aerogenes	158	6.6386e-05	0.000149586	0.000372587	0.00244859	6.7865e-05	0.000164712	0.211	0.145	0.689
Klebsiella_michiganensis	159	0.000178854	0.000644245	0.000157424	0.000810551	0.000243855	0.000737352	0.153	0.098	0.602
Klebsiella_pneumoniae	160	8.1207e-05	0.000225428	4.9992e-05	0.000167103	0.00018892	0.000662232	0.585	0.667	0.971
Klebsiella_pneumoniae/Klebsiella_variicola_group	161	8.2349e-05	0.000210662	3.7285e-05	9.3468e-05	0.000110437	0.000354991	0.315	0.3	0.957
Klebsiella_variicola/pneumoniae	162	0.00574506	0.0144659	0.00344294	0.0116817	0.0128972	0.0483216	0.322	0.406	0.928
Lachnoanaerobaculum_saburreum	163	7.629e-06	9.949e-06	4.777e-06	6.172e-06	4.516e-06	4.604e-06	0.88	0.39	0.267
Lachnoclostridium_phytofermentans	164	3.76e-07	9.07e-07	1.84e-07	5.25e-07	2.06e-07	8.32e-07	0.752	0.564	0.703
Lachnospiraceae_bacterium_oral_taxon_500	165	4.6042e-05	2.7838e-05	3.6187e-05	4.0458e-05	2.9777e-05	2.1445e-05	0.301	0.032	0.208
Lactobacillus_acidophilus	166	2.584e-06	1.3893e-05	2.6448e-05	0.000239086	5.15e-07	1.469e-06	0.226	0.299	0.916
Lactobacillus_amylolyticus	167	1.7e-08	8.9e-08	1.984e-06	1.4652e-05	1.78e-07	1.265e-06	0.133	0.37	0.41
Lactobacillus_amylovorus	168	3.885e-06	1.3567e-05	0.00508095	0.047453	3.0414e-05	0.000192677	0.056	0.472	0.228
Lactobacillus_antri	169	1.377e-06	7.36e-06	5.743e-06	3.0555e-05	2.57e-06	1.1244e-05	0.959	0.889	0.834
Lactobacillus_brevis	170	1.09e-07	7.76e-07	3.9e-08	2.98e-07	1.13e-07	7.34e-07	0.09	0.031	0.615
Lactobacillus_casei	171	1.615e-06	4.717e-06	1.3257e-05	0.000111371	2.534e-06	1.0482e-05	0.341	0.985	0.483
Lactobacillus_casei_group	172	5.55e-07	2.226e-06	4.89e-07	1.615e-06	7.62e-07	3.079e-06	0.291	0.906	0.361
Lactobacillus_coleohominis	173	9e-09	6.1e-08	3.99e-07	3.148e-06	6e-09	3.7e-08	0.923	0.73	0.751
Lactobacillus_coryniformis	174	8.2e-08	5.12e-07	6.1e-08	3.85e-07	8.2e-08	2.43e-07	0.654	0.24	0.076
Lactobacillus_crispatus	175	7.098e-06	3.5129e-05	0.000109606	0.000916249	6.272e-06	3.3748e-05	0.289	0.547	0.661
Lactobacillus_delbrueckii	176	0.000185854	0.00136385	1.5948e-05	0.000106596	5.99e-06	4.3923e-05	0.259	0.001	0.022
Lactobacillus_fermentum	177	2.2466e-05	0.000106554	0.000141669	0.000786904	0.000144304	0.00089627	0.045	0.165	0.617
Lactobacillus_gasseri	178	0.000138562	0.00104019	0.000105584	0.000520124	2.037e-05	0.000129413	0.399	0.926	0.326
Lactobacillus_helveticus	179	1.38e-07	6.63e-07	2.451e-05	0.000213606	2.2e-07	9.68e-07	0.569	0.157	0.296
Lactobacillus_hilgardii/buchneri/brevis	180	2.86e-07	1.484e-06	1.38e-07	6.78e-07	4.2e-08	2.27e-07	0.004	0.026	0.356
Lactobacillus_iners	181	4.4e-08	1.18e-07	1.1e-08	3.1e-08	4.82e-07	2.659e-06	0.014	0.12	0.461
Lactobacillus_jensenii	182	1.6e-08	1.27e-07	2.5e-08	1.51e-07	1.4e-08	1.13e-07	0.864	0.405	0.483
Lactobacillus_johnsonii	183	1.806e-06	1.0986e-05	9.0468e-05	0.000731746	1.572e-05	8.0503e-05	0.151	0.257	0.899
Lactobacillus_oris	184	8.669e-06	5.125e-05	6.2298e-05	0.000321336	1.3603e-05	5.1724e-05	0.656	0.97	0.526
Lactobacillus_plantarum	185	5.48e-07	3.762e-06	1.46e-07	9.43e-07	1.04e-07	5.34e-07	0.977	0.45	0.358
Lactobacillus_reuteri	186	1.719e-06	7.871e-06	2.1787e-05	0.000161609	2.333e-06	1.0305e-05	0.381	0.077	0.305
Lactobacillus_rhamnosus	187	7.9e-08	3.58e-07	3.64e-07	2.495e-06	1.89e-07	1.25e-06	0.747	0.134	0.055
Lactobacillus_ruminis	188	0.000120417	0.000572051	0.00126807	0.00827701	0.000122142	0.000379458	0.139	0.15	0.694
Lactobacillus_salivarius	189	0.000124288	0.000759458	0.000693459	0.00451583	0.000379668	0.00183336	0.124	0.098	0.966
Lactobacillus_ultunensis	190	4.25e-07	1.902e-06	9.349e-06	7.1879e-05	5.32e-07	2.05e-06	0.456	0.925	0.56
Lactobacillus_vaginalis	191	2.407e-06	1.0719e-05	7.322e-06	2.9193e-05	2.697e-06	5.235e-06	0.221	0.044	0.406
Lactococcus_garvieae	192	7.7e-08	3.75e-07	9e-09	3.5e-08	3.7e-08	2.76e-07	0.435	0.118	0.326
Lactococcus_lactis	193	4.689e-06	8.734e-06	3.881e-06	1.0421e-05	1.879e-06	3.542e-06	0.006	0	0.216
Lautropia_mirabilis	194	7e-08	5.45e-07	6.2e-08	3.01e-07	2.05e-07	1.215e-06	0.697	0.796	0.954
Lawsonia_intracellularis	195	9.52e-07	1.648e-06	1.165e-06	1.978e-06	2.611e-06	8.947e-06	0.429	0.325	0.794
Leuconostoc_gelidum	196	5e-09	2.5e-08	3e-09	2.7e-08	3e-09	1.7e-08	0.058	0.802	0.094
Leuconostoc_lactis	197	1.92e-07	8.65e-07	4.4e-08	1.61e-07	8.8e-08	4.22e-07	0.104	0.078	0.77
Leuconostoc_mesenteroides	198	5.13e-07	1.466e-06	2.27e-07	5.69e-07	2.84e-07	8.68e-07	0.028	0.015	0.481
Listeria_innocua	199	2e-09	1.3e-08	1e-09	5e-09	0	0	0.058	0.802	0.094
Mageeibacillus_indolicus	200	4.424e-06	7.638e-06	3.518e-06	6.126e-06	4.135e-06	5.788e-06	0.886	0.421	0.2
Marvinbryantia_formatexigens	201	7.3915e-05	0.000101353	5.9734e-05	7.2472e-05	3.9319e-05	4.2048e-05	0.025	0.04	0.739
Megasphaera_elsdenii	202	0.00100475	0.00486207	0.00130077	0.00762645	0.00210415	0.00952474	0.883	0.403	0.381
Megasphaera_genomosp._type_1	203	2.123e-06	1.5568e-05	1.229e-06	6.894e-06	2.121e-06	9.623e-06	0.894	0.705	0.586
Megasphaera_micronuciformis	204	2.9975e-05	0.000209627	9.2847e-05	0.000626376	2.4501e-05	0.000137532	0.155	0.963	0.104
Methanobrevibacter_smithii	205	0.000182086	0.000989267	8.1211e-05	0.000464098	0.000229549	0.00150073	0.466	0.581	0.856
Methanosphaera_stadtmanae	206	1.8e-08	9.8e-08	3.9e-08	2.79e-07	1.81e-07	1.331e-06	0.385	0.375	0.915
Methylobacillus_flagellatus	207	4.28e-07	2.312e-06	1.94e-07	6.71e-07	3.46e-07	1.924e-06	0.724	0.743	0.439
Mitsuokella_multacida	208	0.000203426	0.000913333	0.000102954	0.000687199	8.9824e-05	0.000639894	0.52	0.448	0.734
Mobiluncus_curtisii	209	6.268e-06	1.5424e-05	3.847e-06	7.372e-06	4.261e-06	5.762e-06	0.943	0.422	0.281
Neisseria_cinerea	210	4.41e-07	1.676e-06	2.3e-07	1.199e-06	1.51e-07	4.9e-07	0.489	0.887	0.359
Neisseria_elongata	211	3.6e-08	2.61e-07	2e-08	1.82e-07	1e-09	4e-09	0.182	0.73	0.094
Neisseria_flavescens	212	2.35e-07	1.111e-06	1.53e-07	4.66e-07	1.23e-07	3.3e-07	0.204	0.814	0.25
Neisseria_gonorrhoeae	213	4.34e-07	1.853e-06	3.59e-07	1.9e-06	1.96e-07	4.25e-07	0.674	0.507	0.207
Neisseria_lactamica	214	1.54e-07	8.5e-07	2.4e-08	1.57e-07	6e-09	2.8e-08	0.735	0.491	0.658
Neisseria_meningitidis	215	1.42e-07	5.44e-07	1.12e-07	6.09e-07	6.1e-08	2.34e-07	0.66	0.627	0.25
Neisseria_mucosa	216	6.74e-07	1.743e-06	7.8e-07	2.951e-06	1.589e-06	7.93e-06	0.686	0.668	0.325
Neisseria_sicca/macacae	217	5.68e-07	2.124e-06	4.77e-07	2.06e-06	3.32e-07	7.35e-07	0.761	0.463	0.235
Neisseria_subflava	218	3.6e-07	9.73e-07	3.18e-07	8.57e-07	4.81e-07	1.544e-06	0.098	0.759	0.044
Odoribacter_splanchnicus	219	0.00104876	0.00123459	0.00193955	0.00281164	0.00240076	0.00243087	0.052	0.001	0.09
Oenococcus_oeni	220	3.7e-08	2.76e-07	4.2e-08	2.99e-07	0	0	0.453	0.376	0.824
Olsenella_uli	221	6.8e-08	4e-07	1.9e-08	1.3e-07	2e-09	1.2e-08	0.689	0.73	0.39
Oribacterium_sinus	222	2.014e-06	2.593e-06	2.051e-06	8.346e-06	1.72e-06	3.465e-06	0.006	0.013	0.957
Oscillibacter_valericigenes	223	1.36e-07	2.75e-07	2.16e-07	6.13e-07	2.79e-07	1.094e-06	0.624	0.159	0.297
Oxalobacter_formigenes	224	3.9502e-05	0.000159489	0.000101446	0.0005126	5.6551e-05	0.000212336	0.696	0.783	0.422
Pantoea_ananatis	225	1.278e-06	5.111e-06	9.7e-07	7.871e-06	1.272e-06	7.23e-06	0.213	0.812	0.302
Parabacteroides_distasonis	226	0.0088599	0.00966921	0.0143987	0.0154899	0.01635	0.0206	0.132	0.008	0.118
Parabacteroides_merdae	227	0.00417053	0.00588165	0.00616524	0.00772895	0.0100254	0.012965	0.168	0.094	0.762
Paraprevotella_xylaniphila	228	0.000175095	0.000223123	0.000340323	0.000886723	0.000239058	0.000484617	0.143	0.243	0.671
Parascardovia_denticolens	229	6.92e-07	4.801e-06	3.478e-06	2.4296e-05	4.53e-07	1.535e-06	0.696	0.377	0.56
Parasutterella_excrementihominis	230	0.00127556	0.00212549	0.0014479	0.00277695	0.00136085	0.00302572	0.119	0.345	0.482
Parvimonas_micra	231	6.4e-08	1.1e-07	8.3e-08	3.71e-07	3.9e-08	9e-08	0.025	0.255	0.334
Parvimonas_sp._oral_taxon_393	232	1e-09	4e-09	3e-09	1.8e-08	1e-09	3e-09	0.238	0.189	0.764
Pasteurella_multocida	233	1.02e-07	3.88e-07	3.67e-07	1.879e-06	1.65e-07	5.81e-07	0.544	0.592	0.985
Peptoniphilus_duerdenii	234	6.2e-08	1.4e-07	1.12e-07	3.68e-07	5.3e-08	1.14e-07	0.707	0.63	0.883
Peptoniphilus_harei	235	7.9e-08	2.9e-07	1.12e-07	2.29e-07	2.87e-07	8.56e-07	0.153	0.909	0.171
Peptoniphilus_lacrimalis	236	3.41e-07	1.568e-06	8.2e-07	5.095e-06	4.94e-07	1.428e-06	0.652	0.933	0.537
Peptostreptococcus_anaerobius	237	1.4034e-05	2.6246e-05	1.3432e-05	3.1414e-05	6.086e-06	1.2122e-05	0.02	0.02	0.981
Peptostreptococcus_stomatis	238	4.1e-08	1.03e-07	1.21e-07	4.08e-07	5.2e-08	2.71e-07	0.093	0.418	0.013
Phascolarctobacterium_succinatutens	239	0.00189658	0.00664333	0.000603266	0.00240823	0.000938679	0.00221234	0.971	0.607	0.493
Photobacterium_damselae	240	4.7e-08	1.7e-07	1.25e-07	8.61e-07	1.44e-07	1.046e-06	0.06	0.278	0.084
Plautia_stali_symbiont	241	3.33e-07	1.374e-06	1.387e-06	1.3206e-05	3.26e-07	1.645e-06	0.046	0.423	0.251
Porphyromonas_asaccharolytica	242	8.16e-07	1.453e-06	6.24e-06	4.056e-05	2.659e-06	1.1195e-05	0.05	0.102	0.957
Porphyromonas_endodontalis	243	2.3e-08	1.07e-07	6.6e-08	3.44e-07	1.163e-06	7.639e-06	0.205	0.476	0.639
Porphyromonas_gingivalis	244	2.517e-06	1.4491e-05	4.603e-06	1.8895e-05	2.335e-06	1.302e-05	0.76	0.484	0.6
Porphyromonas_uenonis	245	4.8e-08	1.56e-07	9.77e-07	7.875e-06	4.12e-07	2.929e-06	0.192	0.504	0.538
Prevotella_amnii	246	7.4e-08	2.19e-07	1.422e-06	1.1262e-05	8.4e-08	2.28e-07	0.132	0.303	0.638
Prevotella_bergensis	247	1.0378e-05	3.9415e-05	1.2088e-05	2.8307e-05	6.545e-06	2.2312e-05	0.605	0.896	0.899
Prevotella_bivia	248	0.000181769	0.000458309	0.000119884	0.000273234	9.1377e-05	0.000230833	0.343	0.247	0.818
Prevotella_bryantii	249	2.0326e-05	6.211e-05	1.5982e-05	4.2145e-05	9.94e-06	3.8033e-05	0.846	0.981	0.757
Prevotella_buccae	250	2.0336e-05	5.4654e-05	2.4619e-05	5.351e-05	1.8292e-05	3.651e-05	0.219	0.786	0.205
Prevotella_buccalis	251	5.0726e-05	0.000210275	3.0574e-05	0.000115523	4.4552e-05	0.000108458	0.263	0.228	0.645
Prevotella_copri	252	0.0226975	0.0511369	0.0238987	0.0513758	0.017958	0.0525303	0.225	0.211	0.799
Prevotella_dentalis	253	6.796e-06	1.9854e-05	7.33e-06	2.6154e-05	1.2447e-05	4.4719e-05	0.725	0.633	0.56
Prevotella_denticola	254	1.5047e-05	4.957e-05	9.92e-06	3.8598e-05	8.122e-06	4.46e-05	0.481	0.978	1
Prevotella_disiens	255	7.8062e-05	0.000119631	7.5956e-05	8.84e-05	9.3191e-05	0.000121361	0.03	0.04	0.908
Prevotella_marshii	256	6.3e-08	3.3e-07	8e-08	5.29e-07	2.63e-07	1.56e-06	0.16	0.068	0.553
Prevotella_melaninogenica	257	7.73e-07	2.862e-06	1.333e-06	4.647e-06	6.23e-07	2.248e-06	0.467	0.101	0.295
Prevotella_multiformis	258	5.733e-06	1.403e-05	7.957e-06	2.2994e-05	4.574e-06	2.4441e-05	0.032	0.049	0.758
Prevotella_multisaccharivorax	259	4.031e-06	1.5704e-05	9.603e-06	3.8055e-05	3.994e-06	2.9768e-05	0.892	0.733	0.827
Prevotella_nigrescens	260	1.85e-07	5.59e-07	1.48e-07	5.12e-07	2.419e-06	1.5703e-05	0.967	0.761	0.748
Prevotella_oris	261	4.458e-05	4.9007e-05	6.1124e-05	7.9309e-05	6.758e-05	8.1009e-05	0.133	0.211	0.851
Prevotella_pallens	262	5.424e-06	1.527e-05	6.91e-06	2.1649e-05	2.334e-06	6.588e-06	0.342	0.619	0.581
Prevotella_timonensis	263	4.4798e-05	3.7375e-05	6.758e-05	9.1807e-05	7.9015e-05	9.7905e-05	0.019	0.03	0.966
Prevotella_veroralis	264	1.918e-06	6.801e-06	5.85e-06	3.592e-05	2.862e-06	1.9854e-05	0.5	0.562	0.198
Proteus_mirabilis	265	6.21e-07	1.052e-06	9.02e-07	1.901e-06	1.582e-06	3.351e-06	0.293	0.163	0.608
Proteus_penneri	266	5e-09	2.9e-08	5e-09	3.5e-08	9e-09	3.5e-08	0.128	0.208	0.633
Providencia_rettgeri	267	3.972e-06	6.746e-06	3.753e-06	5.975e-06	6.476e-06	1.4996e-05	0.063	0.044	0.73
Providencia_rustigianii	268	2.1e-08	1.28e-07	3.7e-08	2.27e-07	0	0	0.286	0.071	0.212
Providencia_stuartii	269	2e-09	1.6e-08	4e-09	3.1e-08	1.16e-07	8.87e-07	0.923	0.847	0.747
Pseudodesulfovibrio_aespoeensis	270	1.31e-07	3.95e-07	2.41e-07	1.024e-06	5.7e-08	2.37e-07	0.68	0.105	0.168
Pseudoflavonifractor_capillosus	271	0.000176051	0.000212338	0.000156565	0.000118663	0.000158866	0.000119125	0.983	0.978	0.889
Pseudomonas_aeruginosa	272	2.2e-08	8.3e-08	1.11e-07	6.59e-07	1.53e-07	1.041e-06	0.264	0.822	0.162
Pseudomonas_stutzeri	273	1.0542e-05	3.4226e-05	5.12e-06	1.3556e-05	6.357e-06	2.2811e-05	0.068	0.159	0.803
Pyramidobacter_piscolens	274	0.000128209	0.000516678	0.000154277	0.00121619	7.1778e-05	0.000359242	0.059	0.11	0.846
Rahnella_aquatilis	275	2.527e-06	1.5434e-05	1.12e-06	7.82e-06	2.213e-06	1.3302e-05	0.136	0.014	0.232
Ralstonia_pickettii	276	5e-09	2.6e-08	1.5e-08	1.45e-07	9e-09	5e-08	0.453	0.376	0.824
Roseburia_hominis	277	0.00380397	0.00660374	0.00238499	0.00432295	0.00198054	0.0026758	0.88	0.926	0.823
Roseburia_intestinalis	278	0.00515019	0.00781608	0.00336689	0.00894804	0.00221233	0.00376275	0.045	0.112	0.842
Roseburia_inulinivorans	279	0.0118959	0.0146874	0.00504704	0.00970661	0.00534069	0.00679597	0.943	0.317	0.351
Ruminococcus_albus	280	4.0596e-05	8.3773e-05	2.4748e-05	5.2905e-05	3.5763e-05	7.6835e-05	0.909	0.786	0.716
Ruminococcus_bromii	281	0.00894005	0.0174545	0.003019	0.00459639	0.00379449	0.00624608	0.846	0.525	0.335
Ruminococcus_champanellensis	282	7.5259e-05	0.000105294	5.8548e-05	9.6479e-05	6.7129e-05	0.000112214	0.641	0.313	0.509
Ruminococcus_flavefaciens	283	8.403e-06	1.3406e-05	5.93e-06	8.47e-06	5.32e-06	6.019e-06	0.651	0.647	0.942
Ruminococcus_lactaris	284	0.00103706	0.00179935	0.00042985	0.00064366	0.000487337	0.00100256	0.298	0.008	0.06
Salmonella_bongori	285	9.3e-08	3.1e-07	1.51e-07	6.63e-07	1.1e-07	5.05e-07	0.064	0.115	0.963
Salmonella_enterica	286	6.1883e-05	0.000119831	4.5427e-05	9.2168e-05	8.0813e-05	0.000179128	0.263	0.044	0.223
Scardovia_inopinata	287	7.52e-07	4.184e-06	5.011e-06	1.9955e-05	4.87e-07	1.199e-06	0.737	0.426	0.581
Selenomonas_artemidis	288	0	1e-09	2e-08	1.96e-07	1e-09	3e-09	0.087	0.376	0.215
Serratia_odorifera	289	2.393e-06	5.267e-06	2.83e-06	1.4869e-05	8.066e-06	3.7439e-05	0.482	0.753	0.218
Serratia_plymuthica/odorifera	290	3.56e-07	2.383e-06	1.9e-08	1.15e-07	2.38e-07	1.5e-06	0.122	0.204	0.762
Serratia_proteamaculans	291	7.2e-08	3.46e-07	1.6e-08	1.1e-07	2e-09	1.8e-08	0.352	0.222	0.666
Shewanella_frigidimarina	292	5.62e-07	1.864e-06	1.93e-07	1.014e-06	6.56e-07	3.354e-06	0.825	0.79	0.901
Shewanella_putrefaciens	293	6.42e-07	1.71e-06	8.86e-07	4.519e-06	5.57e-07	2.058e-06	0.236	0.005	0.12
Shuttleworthia_satelles	294	2.73e-07	1.726e-06	9.3e-08	3.3e-07	7.3e-08	1.54e-07	0.49	0.598	0.905
Simonsiella_muelleri	295	1.2e-08	5e-08	2e-09	1.1e-08	2e-09	1.1e-08	0.458	0.796	0.672
Slackia_exigua	296	4e-09	1.4e-08	1e-08	3.3e-08	1e-08	2.8e-08	0.624	0.134	0.238
Sodalis_glossinidius	297	1.079e-06	3.41e-06	2.145e-06	1.1633e-05	1.98e-07	7.56e-07	0.066	0.539	0.205
Solobacterium_moorei	298	1.465e-06	2.186e-06	1.021e-06	2.321e-06	8.23e-07	1.224e-06	0.041	0.096	0.837
Staphylococcus_aureus	299	6.71e-07	1.784e-06	3.277e-06	1.2176e-05	1.334e-06	4.217e-06	0.144	0.068	0.601
Staphylococcus_epidermidis	300	7.2e-08	5.41e-07	7e-09	3.8e-08	1e-09	1.2e-08	0.307	0.416	0.793
Streptococcus_agalactiae	301	3.31e-07	9.4e-07	3.4e-08	1.16e-07	3.77e-07	1.901e-06	0.096	0.118	0.97
Streptococcus_anginosus	302	3.0113e-05	0.000131321	2.6705e-05	7.8933e-05	0.000140343	0.000744365	0.369	0.114	0.525
Streptococcus_australis	303	1.5039e-05	2.9849e-05	1.9432e-05	0.000112811	4.745e-05	9.6888e-05	0.062	0.032	0.767
Streptococcus_constellatus	304	2.34e-07	7.07e-07	2.57e-07	8.82e-07	1.486e-06	8.298e-06	0.691	0.288	0.583
Streptococcus_cristatus	305	2.29e-07	3.92e-07	3.06e-07	1.181e-06	8e-07	1.592e-06	0.085	0.153	0.792
Streptococcus_downei	306	1.9e-08	7.9e-08	4.8e-08	2.41e-07	6.8e-08	3.32e-07	0.789	1	0.787
Streptococcus_dysgalactiae	307	0.000156721	0.000130194	0.00011419	9.917e-05	0.00011029	0.00013091	0.59	0.135	0.177
Streptococcus_equi	308	2.6e-08	1.03e-07	4.7e-08	1.49e-07	5e-09	1.7e-08	0.95	0.185	0.149
Streptococcus_equinus	309	2.16e-07	7.85e-07	6.317e-06	4.2653e-05	3.12e-07	1.005e-06	0.059	0.195	0.642
Streptococcus_gallolyticus	310	2.8816e-05	8.9847e-05	2.7029e-05	0.000103776	2.1863e-05	5.6648e-05	0.126	0.047	0.537
Streptococcus_gordonii	311	4.599e-06	7.593e-06	9.759e-06	4.3135e-05	5.0894e-05	0.000248692	0.482	0.537	0.913
Streptococcus_infantarius	312	2.6997e-05	0.000162517	7.4327e-05	0.000491467	4.8264e-05	0.000240686	0.002	0.011	0.851
Streptococcus_infantis	313	5.389e-06	7.469e-06	1.4304e-05	9.8981e-05	2.3466e-05	5.2066e-05	0.174	0.178	0.808
Streptococcus_mitis	314	2.28e-06	4.142e-06	4.199e-06	2.3498e-05	8.894e-06	2.2193e-05	0.128	0.178	0.884
Streptococcus_mutans	315	6.297e-06	2.0776e-05	7.368e-06	2.494e-05	8.2127e-05	0.000600214	0.886	0.411	0.334
Streptococcus_oralis	316	2.201e-06	6.326e-06	2.696e-06	1.078e-05	1.349e-05	4.4968e-05	0.846	0.874	0.804
Streptococcus_parasanguinis	317	7.7987e-05	0.000128619	0.00029657	0.0012737	0.000762281	0.00211321	0.251	0.224	0.632
Streptococcus_parauberis	318	4.5e-08	1.6e-07	1.7e-08	7.4e-08	7.3e-08	3.41e-07	0.188	0.418	0.618
Streptococcus_peroris	319	1.08e-07	1.89e-07	1.63e-07	9.63e-07	3.42e-07	7.66e-07	0.014	0.02	0.826
Streptococcus_pneumoniae	320	6.737e-06	1.1737e-05	1.349e-05	6.0226e-05	2.6226e-05	6.3089e-05	0.08	0.137	0.904
Streptococcus_pseudopneumoniae	321	4e-08	1.09e-07	9.6e-08	5.09e-07	1.8e-07	3.89e-07	0.232	0.414	0.771
Streptococcus_pseudoporcinus	322	2e-09	1.2e-08	6e-09	2.8e-08	1e-09	9e-09	0.634	0.258	0.138
Streptococcus_pyogenes	323	1.6478e-05	3.3383e-05	2.2195e-05	6.5978e-05	1.6707e-05	4.0079e-05	0.468	0.779	0.38
Streptococcus_salivarius	324	0.000379026	0.00105317	0.000413514	0.00140068	0.00127173	0.00397759	0.217	0.054	0.245
Streptococcus_sanguinis	325	4.803e-06	7.052e-06	3.483e-06	8.319e-06	1.25e-05	2.4827e-05	0.012	0.042	0.463
Streptococcus_suis	326	2.6413e-05	4.7093e-05	2.8579e-05	7.0501e-05	2.6978e-05	4.3796e-05	0.763	0.01	0.03
Streptococcus_thermophilus	327	0.000757847	0.00218978	0.000106886	0.000330249	0.000200478	0.000460328	0.01	0.026	0.899
Streptococcus_uberis	328	0	0	8.4e-08	6.03e-07	1e-09	7e-09	0.942	0.445	0.383
Streptococcus_urinalis	329	3.6e-07	1.052e-06	3e-08	1.33e-07	2.7e-08	1.19e-07	0.147	0.032	0.322
Streptococcus_vestibularis	330	4.905e-05	9.1697e-05	3.0472e-05	7.67e-05	0.000155809	0.000371369	0.073	0.02	0.363
Subdoligranulum_variabile	331	0.000234273	0.000174308	0.000176791	0.000147088	0.000192163	0.000193159	0.311	0.262	0.823
Succinatimonas_hippei	332	4.8e-08	2.78e-07	7.5e-08	4.85e-07	0	0	0.101	0.457	0.379
Sutterella_wadsworthensis	333	0.000245924	0.00113865	0.000323075	0.00106896	0.000866291	0.00341906	0.537	0.758	0.703
Syntrophobacter_fumaroxidans	334	7.7e-08	3.01e-07	1.77e-07	8.61e-07	2.9e-08	1.5e-07	0.133	0.058	0.531
Tannerella_forsythia	335	1.9605e-05	4.2876e-05	2.9894e-05	4.9112e-05	3.5715e-05	4.6432e-05	0.019	0.01	0.808
Thermoanaerobacter_pseudethanolicus	336	1.96e-07	5.62e-07	2.3e-07	7.3e-07	3.36e-07	1.189e-06	0.462	0.454	0.92
Thioalkalivibrio_sulfidiphilus	337	3.9e-07	1.019e-06	4.7e-08	2.41e-07	7.3e-08	4.99e-07	0.092	0.059	0.982
Treponema_denticola	338	1.302e-06	9.25e-07	9.85e-07	9.31e-07	8.63e-07	7.64e-07	0.2	0.463	0.575
Treponema_vincentii	339	3.544e-06	2.185e-06	3.145e-06	5.604e-06	1.942e-06	1.636e-06	0.014	0.037	0.875
Turicibacter_sanguinis	340	4.6819e-05	0.000235224	4.1971e-05	0.000255719	3.6993e-05	0.00016717	0.236	0.455	0.734
Ureaplasma_urealyticum	341	1.6e-08	5.6e-08	3.55e-07	2.014e-06	4.2e-08	9.8e-08	0.694	0.943	0.63
Veillonella_atypica	342	5.5243e-05	0.000124346	0.00024261	0.000937109	0.000394587	0.00170946	0.768	0.575	0.41
Veillonella_dispar	343	4.527e-05	8.8286e-05	0.000107476	0.000353791	0.00018055	0.000630642	0.401	0.866	0.233
Veillonella_parvula	344	0.000337953	0.000741158	0.00325968	0.0212372	0.00137291	0.00534181	0.46	0.483	0.103
Vibrio_alginolyticus	345	9.1e-08	2.56e-07	4.1e-08	1.5e-07	3.77e-07	2.565e-06	0.242	0.752	0.127
Vibrio_cholerae	346	1.871e-06	5.931e-06	2.452e-06	1.7877e-05	5.725e-06	2.2789e-05	0.856	0.735	0.578
Vibrio_furnissii	347	2.38e-06	7.576e-06	1.087e-06	4.512e-06	3.906e-06	1.9713e-05	0.052	0.094	0.914
Victivallis_vadensis	348	7.18e-07	1.862e-06	4.49e-07	1.43e-06	1.763e-06	7.878e-06	0.815	0.889	0.925
Weissella_cibaria	349	4.2242e-05	0.000192756	6.247e-06	2.6921e-05	1.1508e-05	4.4961e-05	0.069	0.005	0.133
Weissella_paramesenteroides	350	8.3e-08	3.3e-07	1.2e-08	5.9e-08	4.38e-07	2.454e-06	0.222	0.062	0.412
Yersinia_enterocolitica	351	1.137e-06	7.849e-06	1.48e-07	8.72e-07	7.3e-08	2.28e-07	0.07	0.02	0.435
Yersinia_pseudotuberculosis	352	1.153e-06	3.496e-06	2.424e-06	9.852e-06	1.942e-06	1.1836e-05	0.664	0.647	0.931
[Bacteroides]_pectinophilus	353	0.000401818	0.000249714	0.000267781	0.000207203	0.000199867	0.000122926	0.393	0.25	0.541
[Clostridium]_bolteae	354	0.00159939	0.00424619	0.00253078	0.00522639	0.00329715	0.0113553	0.304	0.815	0.632
[Clostridium]_hiranonis	355	5.57e-07	1.422e-06	7.58e-07	3.445e-06	6.84e-07	2.756e-06	0.375	0.792	0.226
[Clostridium]_hylemonae	356	2.35e-07	4.59e-07	4.32e-07	1.489e-06	3.76e-07	7.56e-07	0.287	0.555	0.061
[Clostridium]_leptum	357	0.000400378	0.000884469	0.000358483	0.00130955	0.000203522	0.000286635	0.201	0.489	0.698
[Clostridium]_methylpentosum	358	0.000199688	0.000485864	0.00014855	0.000306358	0.000230588	0.000506936	0.509	0.815	0.734
[Clostridium]_saccharolyticum	359	0.00107111	0.000678561	0.000732733	0.000590316	0.000672075	0.00044047	0.026	0.01	0.396
[Clostridium]_scindens	360	0.000118448	0.000180478	0.000122967	0.000186699	0.000113928	0.000179866	0.069	0.076	0.808
[Clostridium]_spiroforme	361	1.6703e-05	4.2137e-05	1.0487e-05	1.9864e-05	1.673e-05	3.6482e-05	0.672	0.071	0.107
[Clostridium]_symbiosum	362	0.000447517	0.000469316	0.000923106	0.00244283	0.00060805	0.00122988	0.566	0.647	0.971
[Eubacterium]_cellulosolvens	363	2.684e-06	1.1673e-05	7.13e-07	2.23e-06	3.78e-07	1.045e-06	0.017	0.864	0.005
[Eubacterium]_dolichum	364	0.000119368	0.000115056	7.6269e-05	9.9113e-05	6.913e-05	6.2699e-05	0.023	0.045	0.942
[Eubacterium]_eligens	365	0.00254136	0.00319284	0.00178185	0.00365262	0.00140969	0.00354519	0.172	0.15	0.68
[Eubacterium]_hallii	366	0.00179296	0.0017953	0.00175558	0.00281911	0.00116055	0.00181085	0.182	0.071	0.698
[Eubacterium]_rectale	367	0.0215047	0.0261039	0.0128673	0.0222716	0.00771285	0.0128718	0.858	0.918	0.842
[Eubacterium]_saphenum	368	2.8e-07	4.18e-07	3.88e-07	8.84e-07	3.1e-07	4.7e-07	0.051	0.499	0.227
[Eubacterium]_siraeum	369	0.00111685	0.00405248	0.000776048	0.00156142	0.000638377	0.00140572	0.566	0.341	0.628
[Eubacterium]_yurii	370	2.2e-08	1.13e-07	2e-08	6.7e-08	5e-09	2e-08	0.502	0.619	0.894
[Propionibacterium]_namnetense	371	6.1e-08	2.12e-07	7.8e-08	3.32e-07	5e-08	3.01e-07	0.77	0.595	0.782
[Ruminococcus]_gnavus	372	0.00228877	0.00670674	0.00277656	0.007782	0.00124277	0.00312119	0.151	0.158	0.976
[Ruminococcus]_torques	373	0.00572205	0.00572666	0.00506974	0.00768511	0.00531337	0.00879064	0.294	0.489	0.767
unclassified_Actinomyces_sp._oral_taxon_180	374	3e-08	7.6e-08	2e-08	6.6e-08	4.3e-08	9.7e-08	0.694	0.953	0.67
unclassified_Alistipes_sp._HGB5	375	0.00140889	0.00298101	0.00194176	0.00345994	0.00219331	0.00337189	0.518	0.164	0.245
unclassified_Capnocytophaga_sp._oral_taxon_329	376	0.00144663	0.00301969	0.0011163	0.00298303	0.00186684	0.00478874	0.263	0.38	0.734
unclassified_Citrobacter_sp._30_2	377	0.00106101	0.00631025	0.000211123	0.000784337	0.00178112	0.0123684	0.214	0.153	0.513
unclassified_Clostridiales_bacterium_1_7_47FAA	378	0.000215891	0.000187	0.00027176	0.000482349	0.000201158	0.000193537	0.46	0.13	0.493
unclassified_Clostridium_sp._7_2_43FAA	379	1.691e-06	4.027e-06	4.501e-06	2.1571e-05	5.86e-07	1.146e-06	0.749	0.74	0.983
unclassified_Clostridium_sp._D5	380	9.6121e-05	7.8465e-05	9.0007e-05	0.000158396	9.5604e-05	0.000114429	0.966	0.688	0.799
unclassified_Clostridium_sp._HGF2	381	0.000120727	0.000200394	0.000443411	0.00133369	8.6244e-05	0.000133293	0.605	0.266	0.46
unclassified_Clostridium_sp._SY8519	382	2.688e-05	3.4794e-05	2.6308e-05	6.0483e-05	2.5922e-05	6.2831e-05	0.027	0.39	0.16
unclassified_Coprobacillus_sp._29_1	383	0.000141084	0.000110753	0.0002131	0.00060919	0.000150186	0.000220317	0.086	0.003	0.163
unclassified_Desulfovibrio_sp._3_1_syn3	384	7.7004e-05	0.000536244	0.000108641	0.000777772	4.7374e-05	0.000242534	0.588	0.587	0.149
unclassified_Eggerthella_sp._YY7918	385	7.03e-07	2.469e-06	6.65e-07	2.141e-06	4.78e-07	1.537e-06	0.59	0.22	0.33
unclassified_Enterobacter_sp._638	386	4.53e-07	2.378e-06	7.8e-08	2.64e-07	2.18e-07	1.151e-06	0.177	0.113	0.772
unclassified_Enterobacteriaceae_bacterium_9_2_54FAA	387	3.698e-06	7.45e-06	4.966e-06	1.2857e-05	4.32e-06	9.609e-06	0.322	0.059	0.29
unclassified_Erysipelotrichaceae_bacterium_3_1_53	388	0.000248219	0.000159116	0.000210155	0.000195741	0.000162505	0.000103004	0.019	0.016	0.884
unclassified_Erysipelotrichaceae_bacterium_5_2_54FAA	389	0.000153673	0.000106007	0.000156953	0.000168602	0.000128763	0.000100236	0.495	0.322	0.513
unclassified_Fusobacterium	390	1.142e-06	3.609e-06	9.819e-06	8.7547e-05	2.581e-06	5.686e-06	0.013	0.535	0.089
unclassified_Fusobacterium_sp._D12	391	5.8e-08	2.56e-07	1.69e-07	8.46e-07	6.2e-08	3.39e-07	0.751	0.973	0.762
unclassified_Lachnospiraceae_bacterium_1_4_56FAA	392	0.000234996	0.000315303	0.000160401	0.000232996	0.00015749	0.000263456	0.116	0.059	0.569
unclassified_Lachnospiraceae_bacterium_2_1_46FAA	393	3.0594e-05	4.3695e-05	2.7399e-05	6.5067e-05	1.7522e-05	3.3156e-05	0.011	0.058	0.4
unclassified_Lachnospiraceae_bacterium_3_1_57FAA_CT1	394	0.000297709	0.000246968	0.000419392	0.00112745	0.000883498	0.00464371	0.377	0.009	0.133
unclassified_Lachnospiraceae_bacterium_4_1_37FAA	395	8.9729e-05	0.000234653	9.2887e-05	0.000238471	3.6929e-05	8.1549e-05	0.044	0.009	0.37
unclassified_Lachnospiraceae_bacterium_9_1_43BFAA	396	9.4117e-05	0.000202106	9.2095e-05	0.00021937	4.0803e-05	7.6076e-05	0.006	0.004	0.889
unclassified_Oribacterium_sp._oral_taxon_078	397	1.164e-06	1.875e-06	5.52e-07	9.63e-07	3.96e-07	6.24e-07	0.009	0.056	0.351
unclassified_Oribacterium_sp._oral_taxon_108	398	7.751e-06	1.881e-05	3.807e-06	1.009e-05	3.415e-06	9.165e-06	1	0.243	0.249
unclassified_Pantoea_sp._aB	399	1.2e-08	6.7e-08	4e-09	3.1e-08	2.98e-07	2.286e-06	0.274	0.764	0.39
unclassified_Peptoniphilus_sp._oral_taxon_386	400	6.1e-08	1.44e-07	9.5e-08	5.43e-07	1.48e-07	3.34e-07	0.036	0.422	0.21
unclassified_Prevotella_sp._oral_taxon_299	401	2e-08	1.29e-07	1.06e-07	5.94e-07	4.6e-08	2.49e-07	0.246	0.491	0.046
unclassified_Prevotella_sp._oral_taxon_317	402	0	0	6e-09	3.1e-08	1e-09	9e-09	1	1	1
unclassified_Prevotella_sp._oral_taxon_472	403	2.875e-06	1.7895e-05	5.92e-07	3.36e-06	3.88e-07	2.027e-06	0.373	0.223	0.691
unclassified_Ruminococcaceae_bacterium_D16	404	0.000506601	0.00068219	0.000330033	0.000406518	0.000344811	0.000294193	0.464	0.97	0.456
unclassified_Ruminococcus_sp._5_1_39BFAA	405	0.00583471	0.00892007	0.00532744	0.0134994	0.0030238	0.00376464	0.067	0.012	0.452
unclassified_Ruminococcus_sp._SR1/5	406	0.00212139	0.00384384	0.00123492	0.00165475	0.00136814	0.00257879	0.477	0.096	0.297
unclassified_Streptococcus_oralis	407	2.92e-07	8.9e-07	3.06e-07	1.208e-06	1.443e-06	4.443e-06	0.377	0.272	0.695
unclassified_Streptococcus_sp._C150	408	7.618e-06	1.6371e-05	7.623e-06	2.2316e-05	2.2407e-05	6.8262e-05	0.021	0.026	0.851
unclassified_Streptococcus_sp._M143	409	1.05e-07	2.62e-07	1.59e-07	8.65e-07	5.62e-07	1.751e-06	0.607	0.952	0.645
unclassified_Streptococcus_sp._M334	410	5.6e-08	1.01e-07	1.24e-07	9.27e-07	2.15e-07	5.88e-07	0.43	0.655	0.751
unclassified_Streptococcus_sp._oral_taxon_056	411	2e-09	1e-08	5e-09	2.6e-08	1.5e-08	4.6e-08	0.903	0.251	0.218
unclassified_Streptococcus_sp._oral_taxon_071	412	5.811e-06	1.48e-05	8.241e-06	3.7319e-05	3.8118e-05	0.000153518	0.369	0.331	0.913
unclassified_Thauera_sp._MZ1T	413	9.59e-07	3.706e-06	1.23e-07	4.41e-07	1.09e-07	2.86e-07	0.013	0.181	0.324
unclassified_Veillonella_sp._oral_taxon_158	414	4.7485e-05	8.5111e-05	8.7681e-05	0.000317058	0.000171479	0.000673248	0.369	1	0.341
unclassified_gamma_proteobacterium_HdN1	415	8e-09	6.5e-08	1e-09	4e-09	7e-09	4.6e-08	0.834	0.839	0.65
unclassified_unclassified_Fusobacterium	416	1.1e-08	6.3e-08	7.3e-08	6.55e-07	2.9e-08	7.1e-08	0.518	0.857	0.63

## Sheet: Table S3
Table S3.
			Gensini		Syntax		cTnI		TIMI risk score
	Module ID	Module description	SCC	FDR	SCC	FDR	SCC	FDR	SCC	FDR
CAD-phenotype positive associated	M00063	CMP-KDO biosynthesis	0.265033	0.0375693	0.226066	0.0623362	0.200972	0.00756855	0.109427	0.902947
	M00060	KDO2-lipid A biosynthesis, Raetz pathway, LpxL-LpxM type	0.231817	0.000702829	0.208151	0.000769967	0.198524	0.00385432	0.0934255	0.923819
	M00144	NADH:quinone oxidoreductase, prokaryotes	0.176671	0.0944019	0.197283	0.0944019	0.21741	0.0249418	0.126391	0.0638723
	M00023	Tryptophan biosynthesis, chorismate => tryptophan	0.0463007	0.557436	0.0325911	0.0691757	0.00128127	0.00822096	0.143386	0.0686371
	M00064	ADP-L-glycero-D-manno-heptose biosynthesis	0.0456673	0.57705	0.0364689	0.552444	0.102287	0.0828892	0.0361071	0.661727
	M00116	Menaquinone biosynthesis, chorismate => menaquinol	0.226725	0.00279873	0.15508	0.0308159	0.162159	0.032592	-0.044395	0.392379
	M00011	Citrate cycle, second carbon oxidation, 2-oxoglutarate => oxaloacetate	0.160914	0.000702829	0.158541	0.00131458	0.109316	0.0667116	0.0800319	0.0961903
	M00660	Xanthomonas spp. pathogenicity signature, T3SS and effectors	0.0716994	0.281998	0.0473402	0.510364	0.109106	0.00797461	0.00797105	0.945422
	M00542	EHEC/EPEC pathogenicity signature, T3SS and effectors	0.072133	0.138463	0.0473442	0.44807	0.109106	0.00827861	0.00856085	0.962927
	M00009	Citrate cycle (TCA cycle, Krebs cycle)	0.127257	0.0507828	0.0891167	0.0900819	0.0738584	0.417255	0.0617731	0.29287
	M00530	Dissimilatory nitrate reduction, nitrate => ammonia	0.12345	0.0170345	0.116425	0.0153652	0.0952199	0.0513156	0.130399	0.271758
	M00563	Methanogenesis, methylamine/dimethylamine/trimethylamine => methane	0.060477	0.153225	0.0672547	0.0944019	0.116019	0.00233302	0.000131416	0.0672233
	M00356	Methanogenesis, methanol => methane	0.0520783	0.306393	0.0756265	0.0944019	0.136278	0.00186731	0.0165354	0.898274
	M00567	Methanogenesis, CO2 => methane	0.0523454	0.0545587	0.0802981	0.0702829	0.157146	4.81576e-10	0.0235292	0.621976
	M00357	Methanogenesis, acetate => methane	0.0471337	0.429901	0.0666151	0.100819	0.148426	0.000739214	0.0103392	0.924438
	M00358	Coenzyme M biosynthesis	0.0305663	0.666129	0.0862931	0.21877	0.205265	0.0453922	0.150736	0.798696
CAD-phenotype negative associated	M00010	Citrate cycle, first carbon oxidation	-0.132603	0.177515	-0.078999	0.0193906	-0.136132	0.645595	-0.163038	0.0810838
	M00570	Isoleucine biosynthesis, threonine => isoleucine	-0.205034	0.129016	-0.152759	0.215323	-0.144041	0.018443	-0.201426	0.103888
	M00432	Leucine biosynthesis, 2-oxoisovalerate => 2-oxoisocaproate	-0.108583	0.177591	-0.0991889	0.259413	-0.0857888	0.0721245	-0.132192	0.144968
	M00565	Trehalose biosynthesis, D-glucose 1P => trehalose	-0.111587	0.0562117	-0.0750369	0.0615092	-0.0579361	0.00811406	-0.150736	0.0545799
	M00157	F-type ATPase, prokaryotes and chloroplasts	-0.249729	0.000662976	-0.219569	0.000468758	-0.206478	0.000561873	-0.285386	0.000372267

## Sheet: Table S4
Table S4.
				Gensini		Syntax		MI		cTnI		TIMI risk score
Cluster name	N	Description	Examples	SCC	FDR	SCC	FDR	SCC	FDR	SCC	FDR	SCC	FDR
M01	5	Fatty Acyls	15(S)-Hydroxyeicosatrienoic acid	-0.0846137	0.31818	-0.0862863	0.33893	-0.0808315	0.504998	-0.114129	0.329523	-0.115344	0.177321
M02	5	Amino acids & lipids	Phenylalanyl-Valine & Deoxycholic acid glycine	0.0912498	0.292127	0.0610448	0.455006	0.0135383	0.921156	0.024286	0.838331	-0.0127715	0.875904
M03	24	Bile acids & fatty acids	1b-Hydroxycholic acid & Stearoyllactic acid	0.161561	0.0613604	0.0805764	0.343352	0.071275	0.536038	0.134492	0.246361	0.090491	0.292637
M04	9	Glycerophopohlipids	LysoPE	-0.0263697	0.769063	-0.101695	0.256491	-0.137374	0.235881	-0.0906401	0.466834	-0.0792247	0.352059
M05	6	Amino acids & Benzoic acids	3-Mercaptolactate-cysteine disulfide & 4-Hydroxybenzoic acid	0.180918	0.039127	0.235096	0.0138098	0.0461894	0.625659	0.112013	0.329523	0.174292	0.0411571
M06	7	Benzene & Amino acids	Benzoyl peroxide & D-Proline	0.269592	0.00456773	0.343945	0.000100398	0.202278	0.0601108	0.145014	0.237563	0.172025	0.0425931
M07	28	Benzoic acid & furanone	Gravacridonetriol & Norfuraneol	0.216849	0.0198199	0.134369	0.141125	0.0876006	0.495597	0.0108716	0.920549	0.213168	0.0209233
M08	13	Carboxylic acid	Betaine & Garcinia acid	0.170444	0.0500918	0.226312	0.0160796	0.0593295	0.564585	-0.00725429	0.929321	0.21127	0.0209564
M09	15	Steroidal glycosides	Cholic acid glucuronide	0.187409	0.0345169	0.222376	0.0171933	0.00597277	0.945657	-0.0516808	0.708044	0.217713	0.018986
M10	11	Acylaminosugars & glucosamine	N-Acetyl-D-Glucosamine 6-Phosphate	0.435201	7.37191e-07	0.40711	6.78948e-06	0.162459	0.150075	0.217027	0.0633329	0.345227	0.000154683
M11	11	Benzopyrans	1-Pyrimidinylpiperazine	0.245052	0.00911526	0.286667	0.00200014	0.334475	0.000887504	0.307683	0.00403353	0.27409	0.00317178
M12	5	Prenol lipids	Blennin D	0.201754	0.0308356	0.210594	0.0230213	0.10313	0.40076	0.162891	0.174819	0.310038	0.000710221
M13	6	Flavonoids	2,4-Dinitro-1-(3-nitrophenoxy)benzene	0.21658	0.0198199	0.258099	0.00662842	0.0637095	0.558889	0.0734598	0.560659	0.243999	0.00953206
M14	8	BCAAs & fatty acyl glycosides	L-Leucine& Piperidine	0.281596	0.00308434	0.175358	0.051174	0.0939716	0.45962	0.155546	0.194882	0.225986	0.0162875
M15	9	Carbonyl compounds	2-Hexylidenecyclopentanone	-0.128449	0.13852	-0.133606	0.141125	-0.161265	0.150075	-0.176947	0.146001	-0.197908	0.0267531
M16	6	Amino acids, peptides, and analogues	Alitame & Arginyl-Gamma-glutamate	-0.198002	0.0308356	-0.177412	0.0503495	-0.220992	0.0435338	-0.171576	0.151165	-0.176502	0.039866
M17	7	Benzene and substituted derivatives	Diphenyl disulfide	-0.189374	0.0340491	-0.142369	0.122004	-0.115474	0.342534	-0.136159	0.246361	-0.18593	0.0347201
M18	12	Diphenylmethanes & Phenolic glycosides	1-(2,4-dihydroxy-6-methoxy-3,5-dimethylphenyl)-3-(2-hydroxyphenyl)propan-1-one	-0.152832	0.0751798	-0.120209	0.175215	-0.0621168	0.558889	-0.075614	0.560659	-0.179198	0.0380471
M19	15	Benzylamines	4-Hydroxybenzylamine	-0.172017	0.0497044	-0.127932	0.1507	-0.0637095	0.558889	-0.0841111	0.504815	-0.156236	0.0636876
M20	25	Phenylmethylamines & hydroxy fatty acids	Dibutyl malate	-0.192246	0.0340491	-0.190314	0.0388083	-0.00557458	0.945657	-0.042668	0.726203	-0.184436	0.0348882
M21	18	Acetate & lysine	Isopentenyl acetate & Arginyl-Lysine	-0.197107	0.0308356	-0.19054	0.0388083	-0.149319	0.193525	-0.138747	0.246361	-0.182816	0.0352552
M22	7	Acyl carnitines	3-hydroxydecanoyl carnitine	-0.251597	0.00773289	-0.211928	0.0230213	-0.189934	0.0742506	-0.200185	0.0938527	-0.274051	0.00317178
M23	6	Keto acids and derivatives	4-fumarylacetoacetate	-0.197025	0.0308356	-0.184943	0.041534	-0.0808315	0.504998	-0.0570566	0.707365	-0.19488	0.0282307
M24	6	NA		-0.220875	0.0198199	-0.229243	0.015745	-0.104324	0.40076	-0.01513	0.904935	-0.228518	0.0162073
M25	16	Flavonoids	4'-O-methyl-(-)-epicatechin-7-O-beta-glucuronide	-0.219641	0.0198199	-0.204765	0.026573	-0.0541531	0.59217	-0.0493242	0.708044	-0.204759	0.0249181
M26	23	Fatty Acyls & prenol lipids	1-Octen-3-yl primeveroside & Armillaric acid	-0.0147733	0.856648	-0.0707831	0.397544	-0.0740623	0.531573	-0.0337555	0.790796	0.0235515	0.796088
M27	13	Carbohydrates and carbohydrate conjugates	2-O-Methyl-D-xylose	-0.262483	0.00543712	-0.239656	0.0128709	-0.258024	0.0198665	-0.225861	0.0600163	-0.199042	0.0267531
M28	7	Benzylamine	(+)-N-Allyl-.alpha.-methylbenzylamine	-0.0905788	0.292127	-0.08102	0.343352	-0.136179	0.235881	-0.0511776	0.708044	-0.167388	0.0474083
M29	21	Benzofurans	beta-Pyrufuran	0.325693	0.000428391	0.364957	4.61934e-05	0.19949	0.0601108	0.193325	0.0992632	0.357799	0.000140052
M30	12	Furans & Phenolic glycosides	3-(2-Furanyl)-2-propenal	0.323141	0.000428391	0.364273	4.61934e-05	0.0792387	0.504998	0.0960893	0.44017	0.311675	0.000710221
M31	5	Heteroaromatic compounds	1-(2-Furanyl)-1-propanone	0.161143	0.0613604	0.128565	0.1507	0.0509676	0.601658	0.0314597	0.790796	0.188805	0.0330524
M32	5	Fatty Acyls	Dodecanoic acid	0.189421	0.0340491	0.188102	0.03948	0.252449	0.0198665	0.120404	0.305208	0.263407	0.00456109
M33	18	Coenzyme & Amino acids	Coenzyme M & L-Cysteine	0.0956607	0.281238	0.0841801	0.341522	0.130206	0.256324	0.0445733	0.726203	0.199953	0.0267531
M34	11	Carboxylic acid esters	2,4-Hexadienyl propionate	0.186108	0.0345169	0.149479	0.105094	0.20188	0.0601108	0.130532	0.254236	0.220376	0.018575
M35	167	Benzoate, menaquinol and remaining	Allyl benzoate & Allyl benzoate	0.359402	9.50893e-05	0.349366	8.98073e-05	0.231743	0.0356047	0.263864	0.0178666	0.353333	0.000140052

## Sheet: Table S5
Table S5.
Metabolites	Category	AVG (HC)	SD (HC)	AVG (SCAD)	SD (SCAD)	AVG (MI)	SD (MI)
L_Lysine	Amino acids	366.495	76.6351	402.947	89.2587	412.547	83.2207
L_Histidine	Amino acids	103.616	15.0311	107.009	18.2224	138.69	197.807
Ornithine	Amino acids	152.216	58.9511	161.402	42.5255	154.884	51.7376
L_Glutamine	Amino acids	1270.54	222.076	1259.4	225.983	1240.52	245.1
L_Glutamic acid	Amino acids	39.3361	16.9031	44.3095	15.9953	48.1705	17.2794
Sarcosine	Amino acids	5.28382	3.28173	4.73246	2.57392	4.47253	3.15039
L_Alanine	Amino acids	531.754	137.128	587.31	154.166	600.346	168.068
Dimethylglycine	Amino acids	7.20981	3.10221	13.9896	54.2487	10.7254	23.7925
Gamma_Aminobutyric acid	Amino acids	0.318485	0.193081	0.325628	0.231035	0.463068	0.444798
L_Serine	Amino acids	214.33	51.073	231.221	54.1211	254.74	73.2483
L_threonine	Amino acids	104.457	20.1599	120.84	22.7264	125.976	32.6778
Creatine	Amino acids	27.5515	15.1282	30.5762	9.23009	46.4674	89.9042
Methylcysteine	Amino acids	7.02592	3.06313	7.55038	3.09289	7.00835	3.23389
L_Tyrosine	Amino acids	96.7305	18.6637	99.0812	21.0927	110.195	27.4302
L_Asparagine	Amino acids	61.9396	15.2116	64.1799	14.1872	71.3508	32.3128
L_Phenylalanine	Amino acids	110.884	21.9412	118.808	28.8475	131.483	27.9881
L_Kynurenine	Amino acids	4.23117	1.88516	4.11266	1.87357	7.5054	19.3176
L_Aspartic acid	Amino acids	46.7229	24.7536	51.9156	23.519	57.7202	21.2631
Glycine	Amino acids	343.543	78.5959	366.837	97.7438	396.402	146.706
Citrulline	Amino acids	56.485	16.0433	51.944	15.6283	52.4912	16.0003
L_Alpha_aminobutyric acid	Amino acids	5.55306	1.54219	6.0787	1.65339	6.50727	1.55187
L_Proline	Amino acids	274.729	73.9586	307.366	83.5808	315.984	113.634
L_Valine	Amino acids	301.494	49.0281	302.317	70.384	311.451	64.1227
Pyroglutamic acid	Amino acids	36.3425	14.4175	39.1606	13.9202	43.2853	14.2661
L_Methionine	Amino acids	36.2206	8.24717	39.5357	9.02815	41.5013	9.82799
L_Isoleucine	Amino acids	7.48727	2.2057	7.20701	2.36161	7.13308	2.58359
L_Leucine	Amino acids	227.588	42.4918	242.407	50.4372	258.636	61.0352
L_Tryptophan	Amino acids	77.0361	8.965	84.3847	5.19371	93.8181	7.56794
m_Aminobenzoic acid	Benzenoids	0.204076	0.0893657	0.208597	0.118506	0.231766	0.0957387
m_Hydroxyhippuric acid	Benzenoids	0.246336	0.242708	0.200442	0.124716	1.08552	6.0737
4_Hydroxybenzoic acid	Benzenoids	1.99168	1.1657	2.84377	1.83299	2.90716	1.7131
Ortho_Hydroxyphenylacetic acid	Benzenoids	0.0286184	0.0320222	0.0312242	0.0415248	0.177988	0.978261
Hippuric acid	Benzenoids	4.57465	3.18544	4.01997	3.39757	10.5414	37.9577
Benzoic acid	Benzenoids	0.802033	0.882674	0.565837	0.624414	1.00283	1.23298
Phenylacetic acid	Benzenoids	7.94005	6.23858	9.25997	6.81096	8.63573	7.3911
Salicyluric acid	Benzenoids	1.69286	3.43399	1.40174	2.25599	2.01161	7.74303
4_Hydroxyphenylpyruvic acid	Benzenoids	0.457571	0.179476	0.427645	0.156878	0.550095	0.704647
Phenylpyruvic acid	Benzenoids	0.375715	0.140708	0.38693	0.12526	0.38586	0.12207
Homovanillic acid	Benzenoids	0.621393	0.28485	0.605652	0.232828	0.660743	0.315526
p_Hydroxyphenylacetic acid	Benzenoids	0.389635	0.330499	0.590828	0.509894	4.46022	26.2053
Phenyllactic acid	Benzenoids	0.223959	0.09103	0.250664	0.114958	0.238465	0.0839291
Taurocholic acid	Bile acids	0.100019	0.0571672	0.0823209	0.0589923	0.115964	0.127977
Taurodeoxycholic acid	Bile acids	0.176301	0.158867	0.193769	0.151958	0.338211	0.408177
Taurochenodeoxycholic acid	Bile acids	0.131919	0.0430186	0.141235	0.0597898	0.151082	0.075791
7_Dehydrocholic acid	Bile acids	0.0152364	0.0116007	0.025257	0.0302762	0.0258438	0.0271843
Glycohyocholic acid	Bile acids	0.0359203	0.0375492	0.0441736	0.0411189	0.0617286	0.0521045
Glycoursodeoxycholic acid	Bile acids	0.28093	0.282168	0.290999	0.388844	0.273402	0.333068
Glycohyodeoxycholic acid	Bile acids	0.0525861	0.0580391	0.0731191	0.062812	0.0880938	0.065473
Taurolithocholic acid	Bile acids	0.0369994	0.0131918	0.0414522	0.0128728	0.0434579	0.0123119
β_Hyodeoxycholic Acid	Bile acids	0.21112	0.235878	0.194999	0.329573	0.136315	0.175153
Hyodeoxycholic acid	Bile acids	0.109923	0.0785095	0.119065	0.0657498	0.124484	0.0800425
Cholic acid	Bile acids	0.18841	0.3549	0.196129	0.385197	0.153982	0.235814
Glycocholic acid	Bile acids	0.30689	0.2629	0.270903	0.281798	0.531318	0.837794
Chenodeoxycholic acid	Bile acids	1.14645	1.70883	1.19898	2.38433	1.31043	1.98296
Glycochenodeoxycholic acid	Bile acids	1.92362	1.88795	1.9766	2.59263	2.75383	2.85548
Glycodeoxycholic acid	Bile acids	0.272562	0.377813	0.394211	0.630775	0.430364	0.58765
Lithocholic acid	Bile acids	0.0280128	0.0137946	0.0280675	0.01423	0.0324344	0.0276179
Deoxycholic acid	Bile acids	1.27974	1.91253	1.29394	2.74209	1.3586	2.10023
Glycolithocholic acid	Bile acids	0.0555964	0.0272115	0.0639525	0.0391173	0.0620577	0.0616033
Glyceric acid	Carbohydrates	16.0428	8.74593	15.144	6.87587	16.0731	6.29339
D_Glucose	Carbohydrates	7695.46	2213.05	9082.01	4029.45	9459.71	4079.95
D_Xylose	Carbohydrates	7.46824	7.30052	5.97522	4.55372	10.9909	28.7143
D_Fructose	Carbohydrates	3.05475	3.62892	3.45862	4.49201	2.5642	1.27216
Tartaric acid	Carbohydrates	0.11499	0.405251	0.0760885	0.293216	0.294104	1.7089
Carnitine	Carnitines	20.1286	4.04261	21.4066	4.37123	21.6349	5.8239
L_Acetylcarnitine	Carnitines	25.5777	12.7257	21.2763	7.58305	22.5169	9.09692
Propionylcarnitine	Carnitines	1.16786	0.522218	1.04594	0.334208	1.17419	0.536381
2_Hydroxy_3_methylbutyric acid	Fatty acids	13.2497	4.92488	16.2774	14.3493	16.5949	9.58847
Ethylmethylacetic acid	Fatty acids	1.06117	1.11896	0.952575	1.53946	1.26982	2.01432
Acetic acid	Fatty acids	37.0559	25.9483	35.344	20.3442	44.199	27.3042
3_Hydroxyisovaleric acid	Fatty acids	0.892184	0.294571	0.84156	0.31676	1.56092	4.6347
Propanoic acid	Fatty acids	1.28431	1.10629	1.27389	1.03699	1.40148	1.32927
Butyric acid	Fatty acids	2.32469	3.88279	1.14968	0.789123	1.23951	0.780983
Isobutyric acid	Fatty acids	1.13661	0.923666	1.0885	1.63183	1.50646	1.76588
Isovaleric acid	Fatty acids	0.718404	0.380326	0.997327	1.90806	1.12423	1.52146
Valeric acid	Fatty acids	0.612967	0.410988	0.415103	0.339659	0.426212	0.373141
Methylsuccinic acid	Fatty acids	0.626408	0.161908	0.622385	0.183356	0.917456	2.1426
Adipic acid	Fatty acids	1.29434	0.344268	1.08398	0.420843	1.45821	2.09193
Methylglutaric acid	Fatty acids	0.810168	0.201058	0.868541	0.231527	1.10005	1.65151
3_Methyladipic acid	Fatty acids	0.629671	0.318113	0.589902	0.344453	10.4739	64.6813
Caproic acid	Fatty acids	0.650424	0.372937	0.434182	0.225867	0.499678	0.272055
Heptanoic acid	Fatty acids	0.895593	0.273132	1.04858	0.463577	1.08631	0.4359
Octanoic acid	Fatty acids	22.9881	8.37899	22.1867	9.48563	23.5876	7.51928
Nonanoic acid	Fatty acids	2.04603	0.340022	1.90072	0.30592	1.91342	0.269162
Decanoic acid	Fatty acids	3.34094	8.71429	1.82727	2.50846	1.50907	0.524976
Dodecanoic acid	Fatty acids	1.70363	5.50534	0.451169	1.15863	0.316139	0.454271
Myristoleic acid	Fatty acids	1.29466	3.2411	0.601638	0.669146	0.451805	0.323339
Myristic acid	Fatty acids	24.679	40.275	17.0934	15.717	16.6244	9.38685
Pentadecanoic acid	Fatty acids	0.925729	1.37289	0.599672	0.827581	0.723265	1.40761
Palmitoleic acid	Fatty acids	58.9363	70.6172	47.7496	45.8161	41.9265	24.0818
Alpha_Linolenic acid	Fatty acids	39.0684	42.7547	30.31	29.3415	25.1605	13.8567
Gamma_Linolenic acid	Fatty acids	8.38015	16.8365	5.94727	8.43503	4.47306	3.44145
Linoleic acid	Fatty acids	498.424	324.082	393.096	217.876	395.408	177.878
Eicosapentaenoic acid EPA	Fatty acids	2.49446	5.48146	1.77276	1.96472	1.25039	1.07096
Arachidonic acid	Fatty acids	24.7696	20.4679	21.9755	13.9355	22.1583	9.03375
Docosahexaenoic acid DHA	Fatty acids	12.3679	14.3989	8.79223	6.59521	7.81564	3.55592
Docosapentaenoic acid DPA	Fatty acids	7.06685	10.2528	5.94873	6.34684	4.51966	2.46217
Docosapentaenoic acid 22n_6	Fatty acids	1.91063	3.12639	1.1337	1.70027	1.04733	0.818041
Adrenic acid	Fatty acids	4.01856	4.37416	3.72484	3.29044	3.72853	1.97768
Citramalic acid	Fatty acids	0.121845	0.0573355	0.13837	0.112132	1.15018	6.40251
Oleic acid	Fatty acids	720.895	754.073	691.344	560.652	771.492	507.273
Indole_3_carboxylic acid	Indoles	0.264968	0.0807206	0.242097	0.0816972	0.254815	0.139654
Indoleacetic acid	Indoles	2.06882	0.93619	1.73786	1.11624	2.92122	8.1503
Indoleacrylic acid	Indoles	0.258773	0.205914	0.264171	0.149399	0.293811	0.166013
3_Indolepropionic acid	Indoles	15.0733	34.1905	2.87223	6.32796	4.77507	14.5751
Threonic acid	Organic acids	3.27818	1.68765	3.90719	2.07925	4.34919	6.2294
Hydroxypropionic acid	Organic acids	17.1302	10.365	15.3236	8.47282	18.6897	19.5402
L_Lactic acid	Organic acids	3546.87	1370.46	3943.09	1339.59	3960.56	1570.31
3,4_Dihydroxyhydrocinnamic acid	Organic acids	0.149043	0.135038	0.18927	0.142033	0.267163	0.371265
L_Malic acid	Organic acids	5.57217	2.71777	5.70967	3.35723	5.77171	3.67606
Fumaric acid	Organic acids	1.64888	0.598553	1.67115	0.786239	1.75392	0.819612
Alpha_ketoisovaleric acid	Organic acids	15.1249	3.66675	13.1747	4.16339	14.5288	4.87595
Ketoleucine	Organic acids	65.3474	16.3577	68.8429	22.5051	78.721	26.3577
3_Methyl_2_oxovaleric acid	Organic acids	39.0037	12.2814	37.8025	11.689	43.9001	15.5275
Methylmalonic acid	Organic acids	3.83049	2.72032	3.42242	3.71483	4.84222	8.10278
Glycolic acid	Organic acids	9.90937	4.17629	6.45305	4.38969	14.4861	48.7844
3_Hydroxybutyric acid	Organic acids	362.088	458.083	242.719	242.15	322.585	372.554
2_Hydroxybutyric acid	Organic acids	89.8749	46.9575	95.6364	36.4697	112.25	46.3228
Oxalic acid	Organic acids	43.8854	27.7218	32.6708	23.3823	37.3634	34.0844
Itaconic acid	Organic acids	0.104785	0.0525871	0.123895	0.0514399	0.161392	0.197749
Citric acid	Organic acids	114.962	40.2064	97.3154	22.9959	150.583	368.539
Isocitric acid	Organic acids	2.63193	1.13997	2.41922	0.686214	13.171	70.5018
Oxoglutaric acid	Organic acids	16.117	7.04596	26.7165	16.1592	29.2086	19.12
Oxoadipic acid	Organic acids	0.273644	0.0618767	0.271251	0.0634113	0.297422	0.226743
Succinic acid	Organic acids	4.66313	2.59814	4.19603	3.53872	6.02656	8.79856
Hydroxyphenyllactic acid	Phenylpropanoic acids	1.34823	0.578396	1.39883	0.483957	1.56962	0.732784
2_Hydroxycinnamic acid	Phenylpropanoic acids	0.0126302	0.0110459	0.00867025	0.00721901	0.0125201	0.00894245
Cis_and trans_Cinnamic acid	Phenylpropanoic acids	0.00713696	0.0246516	0.00257523	0.00208404	0.00391896	0.00588178
2_Phenylpropionate	Phenylpropanoic acids	0.919927	1.91697	0.362469	0.317354	0.491538	0.839502
Hydrocinnamic acid	Phenylpropanoic acids	0.88077	1.98972	0.322578	0.331191	0.42809	0.76968
3_Phenylbutyric acid	Phenylpropanoic acids	0.174566	0.0666911	0.199231	0.0697935	0.20499	0.0564595
Picolinic acid	Pyridines	0.365262	0.036799	0.362284	0.0519902	0.374577	0.059365
